# Supplementary material for: Frailty and disability among older adults residing in Rohingya refugee camp in Bangladesh
Source: PLoS One. 2026 Jan 23;21(1):e0341499. doi: 10.1371/journal.pone.0341499 (PMC12829860; doi:10.1371/journal.pone.0341499)
Supplement: S2 File — (XLS) [file pone.0341499.s002.xls]

## Sheet: Sheet1
age	q9_sex	q10_marital_status	q11_living_status	q13_memory	q15_main_occu	q16_hh_income	q19_family_size	q70_1_arthritis	q71_1_hypertension	q72_1_heart_disease	q73_1_stroke	q74_1_cholesterol	q75_1_diabetes	q76_1_lung	q77_1_kidney	q78_1_cancer	q83_walking_difficulties	q84_climbing_difficulties	q85_involuntarily_kg	q86_not_get_going	q87_physical_activity	formal_school
68	Male	Married	With family members/others	No problem	Disable	1000	4	Yes	Yes	No	No	No	No	Yes	1	0	A lot of difficulties or unable	A lot of difficulties or unable	Yes	Rarely or sometimes (2 times or less/week)	Regular physical activity (at least 2-4 hours per week)	No formal schooling
74	Male	Married	With family members/others	Low memory or concentration	Unemployed/ Retired	0	3	Yes	No	No	No	No	No	No	0	0	No or some difficulties	No or some difficulties	No	Often or almost always (3 or more times per week)	None or mainly sedentary	No formal schooling
62	Female	Divorced	Alone	Low memory or concentration	Disable	0	2	Yes	No	Yes	No	No	Yes	Yes	0	0	A lot of difficulties or unable	A lot of difficulties or unable	Yes	Rarely or sometimes (2 times or less/week)	None or mainly sedentary	No formal schooling
60	Female	Married	With family members/others	No problem	Disable	1000	3	Yes	No	Yes	No	No	No	Yes	0	0	No or some difficulties	A lot of difficulties or unable	No	Rarely or sometimes (2 times or less/week)	Regular physical activity (at least 2-4 hours per week)	No formal schooling
67	Male	Married	With family members/others	Low memory or concentration	Unemployed/ Retired	0	8	No	Yes	No	No	Yes	No	No	0	0	No or some difficulties	A lot of difficulties or unable	Yes	Rarely or sometimes (2 times or less/week)	None or mainly sedentary	No formal schooling
67	Male	Married	With family members/others	Low memory or concentration	Unemployed/ Retired	10000	8	No	No	No	No	No	No	No	0	1	A lot of difficulties or unable	A lot of difficulties or unable	Yes	Rarely or sometimes (2 times or less/week)	Regular physical activity (at least 2-4 hours per week)	No formal schooling
63	Male	Married	With family members/others	No problem	Unemployed/ Retired	8000	9	No	Yes	No	No	No	No	No	0	0	No or some difficulties	A lot of difficulties or unable	Yes	Often or almost always (3 or more times per week)	None or mainly sedentary	No formal schooling
63	Male	Married	With family members/others	No problem	Unemployed/ Retired	8000	9	No	Yes	No	No	No	No	No	0	0	No or some difficulties	A lot of difficulties or unable	Yes	Rarely or sometimes (2 times or less/week)	Regular physical activity (at least 2-4 hours per week)	No formal schooling
74	Female	Married	With family members/others	Low memory or concentration	Housewife	0	8	No	No	No	No	No	No	No	0	0	A lot of difficulties or unable	A lot of difficulties or unable	Yes	Often or almost always (3 or more times per week)	None or mainly sedentary	No formal schooling
61	Female	Married	Alone	No problem	Day labourer	5000	3	No	No	Yes	No	No	No	No	0	0	No or some difficulties	No or some difficulties	Yes	Rarely or sometimes (2 times or less/week)	Regular physical activity (at least 2-4 hours per week)	No formal schooling
61	Male	Married	With family members/others	Low memory or concentration	Day labourer	4000	7	No	No	No	No	No	No	No	0	0	No or some difficulties	No or some difficulties	Yes	Rarely or sometimes (2 times or less/week)	Regular physical activity (at least 2-4 hours per week)	No formal schooling
64	Female	Married	With family members/others	Low memory or concentration	Housewife	5000	2	No	Yes	No	No	No	No	No	0	0	No or some difficulties	No or some difficulties	Yes	Rarely or sometimes (2 times or less/week)	Regular physical activity (at least 2-4 hours per week)	No formal schooling
61	Male	Married	With family members/others	No problem	Day labourer	7000	6	Yes	Yes	No	No	No	No	No	0	0	No or some difficulties	No or some difficulties	Yes	Often or almost always (3 or more times per week)	Regular physical activity (at least 2-4 hours per week)	No formal schooling
65	Female	Married	With family members/others	Low memory or concentration	Disable	1000	2	No	No	No	No	No	No	No	0	0	No or some difficulties	No or some difficulties	Yes	Often or almost always (3 or more times per week)	Regular physical activity (at least 2-4 hours per week)	No formal schooling
64	Male	Married	With family members/others	No problem	Disable	1000	3	No	Yes	Yes	No	No	No	No	0	0	No or some difficulties	No or some difficulties	No	Rarely or sometimes (2 times or less/week)	Regular physical activity (at least 2-4 hours per week)	No formal schooling
67	Male	Married	With family members/others	Low memory or concentration	Disable	1000	2	No	Yes	No	No	No	Yes	No	0	0	No or some difficulties	A lot of difficulties or unable	Yes	Often or almost always (3 or more times per week)	None or mainly sedentary	No formal schooling
79	Female	Widow/Widower	Alone	Low memory or concentration	Disable	1000	4	No	No	No	No	No	No	No	0	0	A lot of difficulties or unable	A lot of difficulties or unable	No	Often or almost always (3 or more times per week)	None or mainly sedentary	No formal schooling
72	Male	Married	With family members/others	No problem	Disable	1000	5	Yes	Yes	Yes	No	Dont know	Yes	No	1	0	A lot of difficulties or unable	A lot of difficulties or unable	Yes	Often or almost always (3 or more times per week)	None or mainly sedentary	No formal schooling
67	Female	Widow/Widower	With family members/others	No problem	Disable	1000	12	No	Yes	No	No	No	No	No	0	0	A lot of difficulties or unable	A lot of difficulties or unable	Yes	Rarely or sometimes (2 times or less/week)	None or mainly sedentary	No formal schooling
70	Male	Married	With family members/others	Low memory or concentration	Disable	1000	3	No	No	Yes	No	No	No	No	0	0	No or some difficulties	No or some difficulties	No	Often or almost always (3 or more times per week)	Regular physical activity (at least 2-4 hours per week)	No formal schooling
69	Female	Married	Alone	Low memory or concentration	Disable	1024	3	No	Yes	No	No	No	No	No	0	0	A lot of difficulties or unable	A lot of difficulties or unable	Yes	Often or almost always (3 or more times per week)	None or mainly sedentary	No formal schooling
61	Male	Widow/Widower	With family members/others	Low memory or concentration	Disable	1013	3	No	No	No	No	No	No	No	0	0	No or some difficulties	No or some difficulties	Yes	Often or almost always (3 or more times per week)	None or mainly sedentary	No formal schooling
69	Male	Married	With family members/others	No problem	Unemployed/ Retired	0	4	No	No	No	Yes	No	Yes	No	0	0	No or some difficulties	A lot of difficulties or unable	Yes	Rarely or sometimes (2 times or less/week)	None or mainly sedentary	No formal schooling
74	Female	Widow/Widower	With family members/others	No problem	Housewife	0	4	No	No	No	No	No	No	No	0	0	No or some difficulties	No or some difficulties	Yes	Rarely or sometimes (2 times or less/week)	Regular physical activity (at least 2-4 hours per week)	No formal schooling
64	Male	Married	With family members/others	Low memory or concentration	Disable	0	5	Yes	Yes	Yes	Yes	Yes	Yes	No	1	1	No or some difficulties	No or some difficulties	Yes	Rarely or sometimes (2 times or less/week)	Regular physical activity (at least 2-4 hours per week)	Having formal schooling
67	Male	Married	With family members/others	No problem	Disable	10000	4	No	No	Dont know	Dont know	No	No	No	0	0	No or some difficulties	No or some difficulties	No	Rarely or sometimes (2 times or less/week)	Regular physical activity (at least 2-4 hours per week)	No formal schooling
72	Male	Married	With family members/others	No problem	Disable	0	7	No	No	No	No	Dont know	Dont know	Dont know	-99	-99	A lot of difficulties or unable	A lot of difficulties or unable	No	Rarely or sometimes (2 times or less/week)	Regular physical activity (at least 2-4 hours per week)	No formal schooling
61	Female	Married	With family members/others	Low memory or concentration	Disable	0	2	No	No	No	No	No	No	No	0	0	No or some difficulties	No or some difficulties	Yes	Rarely or sometimes (2 times or less/week)	Regular physical activity (at least 2-4 hours per week)	No formal schooling
64	Female	Married	With family members/others	No problem	Disable	0	7	Dont know	Dont know	No	Dont know	No	No	No	0	0	A lot of difficulties or unable	A lot of difficulties or unable	No	Rarely or sometimes (2 times or less/week)	None or mainly sedentary	No formal schooling
64	Female	Married	With family members/others	No problem	Disable	10000	7	Dont know	No	No	No	No	No	No	0	0	A lot of difficulties or unable	A lot of difficulties or unable	No	Rarely or sometimes (2 times or less/week)	Regular physical activity (at least 2-4 hours per week)	No formal schooling
68	Male	Married	With family members/others	No problem	Disable	0	7	No	No	No	No	No	No	No	0	0	No or some difficulties	No or some difficulties	Yes	Rarely or sometimes (2 times or less/week)	Regular physical activity (at least 2-4 hours per week)	No formal schooling
69	Male	Married	With family members/others	No problem	Disable	10000	6	No	No	No	No	No	No	No	0	0	A lot of difficulties or unable	A lot of difficulties or unable	No	Rarely or sometimes (2 times or less/week)	Regular physical activity (at least 2-4 hours per week)	No formal schooling
64	Female	Married	Alone	Low memory or concentration	Housewife	0	2	Dont know	Dont know	Dont know	Dont know	Dont know	Dont know	Dont know	-99	-99	A lot of difficulties or unable	A lot of difficulties or unable	No	Often or almost always (3 or more times per week)	Regular physical activity (at least 2-4 hours per week)	No formal schooling
69	Female	Married	With family members/others	Low memory or concentration	Disable	0	4	No	No	Dont know	Dont know	Dont know	Dont know	Dont know	-99	-99	A lot of difficulties or unable	A lot of difficulties or unable	Yes	Rarely or sometimes (2 times or less/week)	None or mainly sedentary	No formal schooling
64	Female	Married	With family members/others	Low memory or concentration	Disable	0	3	Dont know	Dont know	Dont know	No	Dont know	Dont know	Dont know	-99	-99	A lot of difficulties or unable	A lot of difficulties or unable	No	Rarely or sometimes (2 times or less/week)	Regular physical activity (at least 2-4 hours per week)	No formal schooling
64	Female	Married	With family members/others	Low memory or concentration	Disable	5000	5	No	No	No	No	No	Dont know	Dont know	-99	-99	A lot of difficulties or unable	A lot of difficulties or unable	No	Rarely or sometimes (2 times or less/week)	None or mainly sedentary	No formal schooling
69	Female	Married	With family members/others	Low memory or concentration	Disable	0	5	Dont know	Dont know	Dont know	Dont know	Dont know	Dont know	No	-99	-99	A lot of difficulties or unable	A lot of difficulties or unable	No	Often or almost always (3 or more times per week)	None or mainly sedentary	No formal schooling
65	Female	Married	With family members/others	Low memory or concentration	Disable	0	3	Dont know	Dont know	Dont know	Dont know	Dont know	Dont know	Dont know	-99	-99	A lot of difficulties or unable	A lot of difficulties or unable	No	Rarely or sometimes (2 times or less/week)	None or mainly sedentary	No formal schooling
60	Female	Married	With family members/others	Low memory or concentration	Housewife	0	2	Dont know	Dont know	Dont know	Dont know	Dont know	Dont know	Dont know	-99	-99	A lot of difficulties or unable	A lot of difficulties or unable	No	Rarely or sometimes (2 times or less/week)	None or mainly sedentary	No formal schooling
63	Male	Married	With family members/others	No problem	Unemployed/ Retired	0	7	No	No	No	No	No	No	No	0	0	No or some difficulties	No or some difficulties	Yes	Rarely or sometimes (2 times or less/week)	None or mainly sedentary	Having formal schooling
64	Male	Married	With family members/others	No problem	Unemployed/ Retired	0	4	No	No	No	No	No	No	No	0	0	No or some difficulties	No or some difficulties	Yes	Rarely or sometimes (2 times or less/week)	None or mainly sedentary	Having formal schooling
74	Male	Married	With family members/others	No problem	Small business (milkman, fruit, vegetable seller etc.)	3000	6	Yes	No	No	No	No	No	No	0	0	No or some difficulties	No or some difficulties	No	Rarely or sometimes (2 times or less/week)	Regular physical activity (at least 2-4 hours per week)	No formal schooling
74	Male	Married	With family members/others	No problem	Unemployed/ Retired	0	9	Yes	No	Yes	Yes	No	No	Yes	0	1	A lot of difficulties or unable	A lot of difficulties or unable	Yes	Often or almost always (3 or more times per week)	None or mainly sedentary	No formal schooling
64	Female	Divorced	Alone	No problem	Housewife	0	2	No	No	No	No	No	No	No	0	0	No or some difficulties	No or some difficulties	Yes	Rarely or sometimes (2 times or less/week)	Regular physical activity (at least 2-4 hours per week)	No formal schooling
64	Male	Married	With family members/others	No problem	Disable	0	13	Yes	Yes	Yes	No	No	No	No	0	0	No or some difficulties	No or some difficulties	No	Rarely or sometimes (2 times or less/week)	Regular physical activity (at least 2-4 hours per week)	No formal schooling
60	Male	Married	With family members/others	No problem	Unemployed/ Retired	5000	7	No	No	No	No	No	No	No	0	0	No or some difficulties	No or some difficulties	No	Rarely or sometimes (2 times or less/week)	Regular physical activity (at least 2-4 hours per week)	No formal schooling
64	Male	Married	With family members/others	No problem	Day labourer	1000	6	Yes	No	No	No	No	No	No	0	0	No or some difficulties	A lot of difficulties or unable	No	Often or almost always (3 or more times per week)	Regular physical activity (at least 2-4 hours per week)	No formal schooling
74	Male	Married	With family members/others	Low memory or concentration	Unemployed/ Retired	0	4	No	No	No	No	No	No	No	0	0	A lot of difficulties or unable	A lot of difficulties or unable	Yes	Rarely or sometimes (2 times or less/week)	None or mainly sedentary	No formal schooling
67	Male	Married	With family members/others	No problem	Unemployed/ Retired	3000	2	Yes	No	No	No	No	No	No	0	0	No or some difficulties	No or some difficulties	Yes	Rarely or sometimes (2 times or less/week)	Regular physical activity (at least 2-4 hours per week)	Having formal schooling
63	Male	Married	With family members/others	Low memory or concentration	Unemployed/ Retired	6000	6	Yes	No	No	No	No	No	No	0	0	No or some difficulties	No or some difficulties	No	Often or almost always (3 or more times per week)	Regular physical activity (at least 2-4 hours per week)	No formal schooling
63	Male	Married	With family members/others	No problem	Unemployed/ Retired	3000	6	Yes	No	No	No	No	No	No	0	0	No or some difficulties	No or some difficulties	Yes	Rarely or sometimes (2 times or less/week)	None or mainly sedentary	No formal schooling
61	Male	Married	Alone	Low memory or concentration	Unemployed/ Retired	3000	2	Yes	No	Yes	No	No	No	Yes	0	0	A lot of difficulties or unable	A lot of difficulties or unable	Yes	Rarely or sometimes (2 times or less/week)	None or mainly sedentary	No formal schooling
73	Female	Widow/Widower	With family members/others	Low memory or concentration	Housewife	7000	10	Yes	No	No	No	No	No	No	0	0	A lot of difficulties or unable	A lot of difficulties or unable	Yes	Often or almost always (3 or more times per week)	Regular physical activity (at least 2-4 hours per week)	No formal schooling
76	Female	Widow/Widower	With family members/others	Low memory or concentration	Housewife	5000	4	No	Yes	Yes	No	No	No	No	0	0	A lot of difficulties or unable	A lot of difficulties or unable	Yes	Rarely or sometimes (2 times or less/week)	None or mainly sedentary	No formal schooling
69	Female	Widow/Widower	With family members/others	Low memory or concentration	Housewife	4000	5	Yes	Yes	No	No	Dont know	No	Dont know	0	0	No or some difficulties	No or some difficulties	Yes	Rarely or sometimes (2 times or less/week)	Regular physical activity (at least 2-4 hours per week)	No formal schooling
74	Male	Married	Alone	Low memory or concentration	Service	0	6	No	No	No	No	No	No	No	0	-99	No or some difficulties	No or some difficulties	Yes	Rarely or sometimes (2 times or less/week)	Regular physical activity (at least 2-4 hours per week)	Having formal schooling
64	Male	Married	With family members/others	Low memory or concentration	Service	0	2	Dont know	No	No	Yes	No	No	No	-99	0	No or some difficulties	A lot of difficulties or unable	Yes	Often or almost always (3 or more times per week)	None or mainly sedentary	No formal schooling
62	Male	Married	With family members/others	No problem	Unemployed/ Retired	1000	2	Yes	No	No	No	No	No	No	1	0	No or some difficulties	No or some difficulties	Yes	Rarely or sometimes (2 times or less/week)	None or mainly sedentary	No formal schooling
62	Female	Divorced	With family members/others	No problem	Disable	1000	7	Yes	Yes	No	No	No	No	No	0	0	A lot of difficulties or unable	A lot of difficulties or unable	Yes	Often or almost always (3 or more times per week)	None or mainly sedentary	No formal schooling
73	Female	Widow/Widower	With family members/others	No problem	Disable	20000	9	No	No	No	No	No	No	No	0	0	A lot of difficulties or unable	A lot of difficulties or unable	Yes	Often or almost always (3 or more times per week)	None or mainly sedentary	No formal schooling
60	Female	Married	Alone	No problem	Unemployed/ Retired	0	4	Yes	Yes	Yes	No	No	Yes	Yes	0	0	A lot of difficulties or unable	A lot of difficulties or unable	Yes	Often or almost always (3 or more times per week)	None or mainly sedentary	No formal schooling
69	Female	Married	With family members/others	No problem	Disable	1000	2	No	No	No	No	No	Yes	No	0	0	No or some difficulties	No or some difficulties	Yes	Rarely or sometimes (2 times or less/week)	None or mainly sedentary	No formal schooling
64	Female	Married	With family members/others	No problem	Unemployed/ Retired	5000	8	No	No	No	No	No	Yes	No	0	0	No or some difficulties	No or some difficulties	No	Rarely or sometimes (2 times or less/week)	None or mainly sedentary	No formal schooling
89	Female	Married	With family members/others	Low memory or concentration	Unemployed/ Retired	0	5	No	No	No	No	No	No	No	0	0	No or some difficulties	A lot of difficulties or unable	Yes	Rarely or sometimes (2 times or less/week)	None or mainly sedentary	No formal schooling
66	Male	Married	With family members/others	No problem	Disable	0	2	Yes	Yes	Yes	No	No	Yes	No	0	0	No or some difficulties	No or some difficulties	Yes	Rarely or sometimes (2 times or less/week)	Regular physical activity (at least 2-4 hours per week)	No formal schooling
63	Female	Married	With family members/others	Low memory or concentration	Housewife	0	5	Yes	No	No	No	No	No	No	0	0	No or some difficulties	No or some difficulties	Yes	Rarely or sometimes (2 times or less/week)	Regular physical activity (at least 2-4 hours per week)	No formal schooling
64	Male	Married	With family members/others	No problem	Day labourer	2500	7	No	No	Dont know	No	No	Dont know	Dont know	-99	-99	A lot of difficulties or unable	A lot of difficulties or unable	No	Often or almost always (3 or more times per week)	Regular physical activity (at least 2-4 hours per week)	No formal schooling
61	Male	Married	Alone	Low memory or concentration	Disable	0	2	No	No	No	No	No	No	No	0	0	A lot of difficulties or unable	A lot of difficulties or unable	Yes	Rarely or sometimes (2 times or less/week)	None or mainly sedentary	No formal schooling
61	Female	Married	With family members/others	Low memory or concentration	Disable	0	2	No	Dont know	Dont know	Dont know	Dont know	Dont know	Dont know	-99	-99	A lot of difficulties or unable	A lot of difficulties or unable	Yes	Rarely or sometimes (2 times or less/week)	Regular physical activity (at least 2-4 hours per week)	No formal schooling
84	Female	Married	With family members/others	Low memory or concentration	Disable	0	4	No	Dont know	Dont know	Dont know	Dont know	Dont know	No	-99	-99	A lot of difficulties or unable	A lot of difficulties or unable	No	Rarely or sometimes (2 times or less/week)	None or mainly sedentary	No formal schooling
64	Female	Married	With family members/others	Low memory or concentration	Disable	0	2	Dont know	Dont know	Dont know	Dont know	Dont know	Dont know	No	-99	-99	A lot of difficulties or unable	A lot of difficulties or unable	Yes	Often or almost always (3 or more times per week)	None or mainly sedentary	No formal schooling
70	Female	Married	With family members/others	Low memory or concentration	Disable	0	2	Dont know	Dont know	Dont know	Dont know	Dont know	Dont know	Dont know	-99	-99	A lot of difficulties or unable	A lot of difficulties or unable	No	Rarely or sometimes (2 times or less/week)	None or mainly sedentary	No formal schooling
69	Female	Married	Alone	Low memory or concentration	Disable	0	3	Dont know	Dont know	Dont know	Dont know	Dont know	Dont know	No	-99	-99	A lot of difficulties or unable	A lot of difficulties or unable	No	Rarely or sometimes (2 times or less/week)	None or mainly sedentary	No formal schooling
84	Male	Married	With family members/others	Low memory or concentration	Disable	0	5	Dont know	Dont know	Dont know	Dont know	Dont know	Dont know	No	-99	-99	A lot of difficulties or unable	A lot of difficulties or unable	No	Often or almost always (3 or more times per week)	None or mainly sedentary	No formal schooling
64	Female	Married	Alone	Low memory or concentration	Disable	0	5	Dont know	Dont know	Dont know	Dont know	Dont know	Dont know	No	-99	0	A lot of difficulties or unable	A lot of difficulties or unable	No	Often or almost always (3 or more times per week)	None or mainly sedentary	No formal schooling
64	Male	Married	Alone	Low memory or concentration	Disable	0	2	Dont know	Dont know	Dont know	Dont know	Dont know	Dont know	No	-99	-99	A lot of difficulties or unable	A lot of difficulties or unable	No	Rarely or sometimes (2 times or less/week)	None or mainly sedentary	No formal schooling
74	Male	Married	With family members/others	Low memory or concentration	Disable	0	5	No	No	Dont know	No	Dont know	Dont know	No	0	0	No or some difficulties	A lot of difficulties or unable	No	Rarely or sometimes (2 times or less/week)	None or mainly sedentary	No formal schooling
65	Female	Married	With family members/others	Low memory or concentration	Disable	0	4	Dont know	Dont know	Dont know	Dont know	Dont know	Dont know	Dont know	-99	-99	A lot of difficulties or unable	A lot of difficulties or unable	No	Rarely or sometimes (2 times or less/week)	None or mainly sedentary	No formal schooling
64	Female	Married	With family members/others	Low memory or concentration	Disable	0	5	Dont know	Dont know	Dont know	Dont know	Dont know	Dont know	No	-99	0	A lot of difficulties or unable	A lot of difficulties or unable	Yes	Rarely or sometimes (2 times or less/week)	Regular physical activity (at least 2-4 hours per week)	No formal schooling
68	Male	Married	With family members/others	Low memory or concentration	Disable	0	5	Dont know	No	No	Dont know	Dont know	No	No	-99	-99	A lot of difficulties or unable	No or some difficulties	No	Rarely or sometimes (2 times or less/week)	None or mainly sedentary	No formal schooling
74	Male	Married	With family members/others	Low memory or concentration	Disable	0	4	No	Dont know	No	No	No	No	No	-99	0	A lot of difficulties or unable	A lot of difficulties or unable	No	Rarely or sometimes (2 times or less/week)	Regular physical activity (at least 2-4 hours per week)	No formal schooling
72	Male	Married	With family members/others	No problem	Disable	0	7	No	No	No	No	No	No	No	0	0	No or some difficulties	A lot of difficulties or unable	No	Rarely or sometimes (2 times or less/week)	None or mainly sedentary	Having formal schooling
66	Male	Married	With family members/others	Low memory or concentration	Disable	0	5	Yes	Yes	No	No	No	Yes	No	0	0	No or some difficulties	A lot of difficulties or unable	Yes	Rarely or sometimes (2 times or less/week)	None or mainly sedentary	No formal schooling
64	Male	Married	With family members/others	Low memory or concentration	Disable	0	3	Yes	Yes	No	No	No	No	No	0	0	No or some difficulties	No or some difficulties	Yes	Rarely or sometimes (2 times or less/week)	None or mainly sedentary	No formal schooling
62	Male	Married	With family members/others	Low memory or concentration	Disable	0	5	No	No	No	No	No	No	No	0	0	No or some difficulties	A lot of difficulties or unable	Yes	Often or almost always (3 or more times per week)	None or mainly sedentary	No formal schooling
74	Female	Married	With family members/others	Low memory or concentration	Disable	0	2	No	No	No	No	No	Yes	No	0	0	A lot of difficulties or unable	A lot of difficulties or unable	Yes	Often or almost always (3 or more times per week)	None or mainly sedentary	No formal schooling
74	Female	Married	With family members/others	Low memory or concentration	Disable	0	8	No	No	No	No	No	No	No	0	0	No or some difficulties	No or some difficulties	Yes	Rarely or sometimes (2 times or less/week)	None or mainly sedentary	No formal schooling
72	Male	Married	With family members/others	Low memory or concentration	Unemployed/ Retired	5000	9	No	No	Yes	No	No	No	No	0	0	A lot of difficulties or unable	A lot of difficulties or unable	Yes	Rarely or sometimes (2 times or less/week)	None or mainly sedentary	No formal schooling
70	Female	Married	With family members/others	Low memory or concentration	Housewife	0	3	Yes	Yes	No	No	No	No	No	0	0	No or some difficulties	A lot of difficulties or unable	Yes	Rarely or sometimes (2 times or less/week)	None or mainly sedentary	No formal schooling
62	Female	Married	With family members/others	Low memory or concentration	Housewife	5000	8	Yes	No	No	No	No	No	No	0	0	No or some difficulties	A lot of difficulties or unable	Yes	Rarely or sometimes (2 times or less/week)	None or mainly sedentary	No formal schooling
67	Female	Married	With family members/others	Low memory or concentration	Housewife	5000	6	No	No	No	No	No	Yes	No	0	0	No or some difficulties	A lot of difficulties or unable	Yes	Rarely or sometimes (2 times or less/week)	None or mainly sedentary	No formal schooling
64	Male	Married	With family members/others	Low memory or concentration	Disable	0	2	Dont know	Dont know	Dont know	Dont know	Dont know	Dont know	Dont know	-99	-99	A lot of difficulties or unable	A lot of difficulties or unable	Yes	Often or almost always (3 or more times per week)	Regular physical activity (at least 2-4 hours per week)	No formal schooling
74	Male	Married	With family members/others	Low memory or concentration	Disable	0	4	Yes	No	No	No	No	No	No	0	0	A lot of difficulties or unable	A lot of difficulties or unable	Yes	Rarely or sometimes (2 times or less/week)	None or mainly sedentary	No formal schooling
72	Male	Married	With family members/others	Low memory or concentration	Disable	0	7	No	No	No	No	No	No	No	0	0	A lot of difficulties or unable	A lot of difficulties or unable	Yes	Rarely or sometimes (2 times or less/week)	None or mainly sedentary	No formal schooling
69	Male	Married	With family members/others	Low memory or concentration	Disable	0	5	No	No	No	No	No	No	No	0	0	A lot of difficulties or unable	A lot of difficulties or unable	Yes	Rarely or sometimes (2 times or less/week)	None or mainly sedentary	No formal schooling
64	Male	Married	With family members/others	Low memory or concentration	Disable	0	6	No	No	No	No	No	No	No	0	0	A lot of difficulties or unable	A lot of difficulties or unable	Yes	Rarely or sometimes (2 times or less/week)	None or mainly sedentary	No formal schooling
64	Male	Married	With family members/others	Low memory or concentration	Disable	0	11	No	No	No	No	No	No	No	0	0	A lot of difficulties or unable	A lot of difficulties or unable	Yes	Rarely or sometimes (2 times or less/week)	None or mainly sedentary	No formal schooling
74	Male	Married	With family members/others	Low memory or concentration	Disable	0	9	Dont know	No	No	No	No	No	No	0	0	A lot of difficulties or unable	A lot of difficulties or unable	Yes	Rarely or sometimes (2 times or less/week)	None or mainly sedentary	No formal schooling
64	Female	Widow/Widower	With family members/others	Low memory or concentration	Disable	0	9	No	No	No	No	No	No	No	0	0	A lot of difficulties or unable	A lot of difficulties or unable	Yes	Rarely or sometimes (2 times or less/week)	None or mainly sedentary	No formal schooling
62	Female	Widow/Widower	With family members/others	Low memory or concentration	Disable	0	2	No	No	No	No	No	No	No	0	0	A lot of difficulties or unable	A lot of difficulties or unable	Yes	Rarely or sometimes (2 times or less/week)	None or mainly sedentary	No formal schooling
61	Female	Widow/Widower	Alone	Low memory or concentration	Disable	1000	5	Yes	No	No	No	No	No	Yes	0	0	A lot of difficulties or unable	A lot of difficulties or unable	No	Often or almost always (3 or more times per week)	None or mainly sedentary	No formal schooling
78	Female	Widow/Widower	With family members/others	Low memory or concentration	Disable	1000	9	Yes	Yes	No	No	No	No	No	0	0	No or some difficulties	A lot of difficulties or unable	Yes	Often or almost always (3 or more times per week)	None or mainly sedentary	Having formal schooling
62	Female	Widow/Widower	With family members/others	Low memory or concentration	Disable	1000	8	Yes	No	No	No	No	No	Yes	0	0	A lot of difficulties or unable	A lot of difficulties or unable	No	Often or almost always (3 or more times per week)	None or mainly sedentary	No formal schooling
67	Male	Married	With family members/others	Low memory or concentration	Disable	1000	6	No	No	No	No	No	No	No	0	0	No or some difficulties	A lot of difficulties or unable	No	Often or almost always (3 or more times per week)	None or mainly sedentary	No formal schooling
74	Male	Widow/Widower	Alone	Low memory or concentration	Unemployed/ Retired	0	6	Dont know	No	Dont know	Dont know	Dont know	No	Dont know	-99	0	A lot of difficulties or unable	A lot of difficulties or unable	Yes	Often or almost always (3 or more times per week)	None or mainly sedentary	Having formal schooling
64	Male	Married	With family members/others	Low memory or concentration	Unemployed/ Retired	0	5	No	No	Dont know	Dont know	No	No	No	-99	0	A lot of difficulties or unable	A lot of difficulties or unable	No	Often or almost always (3 or more times per week)	None or mainly sedentary	No formal schooling
71	Female	Widow/Widower	With family members/others	Low memory or concentration	Unemployed/ Retired	7000	4	Yes	Yes	Dont know	Dont know	No	No	No	-99	0	A lot of difficulties or unable	A lot of difficulties or unable	Yes	Rarely or sometimes (2 times or less/week)	None or mainly sedentary	No formal schooling
73	Female	Widow/Widower	With family members/others	Low memory or concentration	Housewife	3000	2	Yes	No	No	No	Yes	No	No	0	0	No or some difficulties	No or some difficulties	Yes	Rarely or sometimes (2 times or less/week)	None or mainly sedentary	No formal schooling
77	Female	Widow/Widower	With family members/others	No problem	Housewife	0	9	No	No	No	No	No	No	No	0	0	No or some difficulties	No or some difficulties	No	Rarely or sometimes (2 times or less/week)	None or mainly sedentary	No formal schooling
73	Male	Married	With family members/others	Low memory or concentration	Unemployed/ Retired	4000	3	No	No	No	No	No	No	No	0	0	No or some difficulties	No or some difficulties	Yes	Often or almost always (3 or more times per week)	None or mainly sedentary	No formal schooling
64	Male	Married	With family members/others	No problem	Unemployed/ Retired	0	5	No	No	No	No	No	Yes	No	0	0	A lot of difficulties or unable	No or some difficulties	No	Rarely or sometimes (2 times or less/week)	None or mainly sedentary	No formal schooling
63	Female	Married	With family members/others	No problem	Unemployed/ Retired	0	4	Yes	No	No	No	No	No	No	0	0	A lot of difficulties or unable	A lot of difficulties or unable	Yes	Rarely or sometimes (2 times or less/week)	None or mainly sedentary	Having formal schooling
63	Male	Married	With family members/others	No problem	Business (Big)	2000	6	Yes	No	No	No	No	No	No	0	0	No or some difficulties	No or some difficulties	Yes	Rarely or sometimes (2 times or less/week)	None or mainly sedentary	No formal schooling
93	Female	Married	With family members/others	Low memory or concentration	Business (Big)	0	4	Yes	No	No	No	No	No	No	0	0	A lot of difficulties or unable	A lot of difficulties or unable	Yes	Often or almost always (3 or more times per week)	None or mainly sedentary	No formal schooling
63	Female	Widow/Widower	With family members/others	No problem	Housewife	0	4	No	Yes	No	No	No	No	No	0	0	No or some difficulties	No or some difficulties	No	Rarely or sometimes (2 times or less/week)	None or mainly sedentary	No formal schooling
84	Male	Married	With family members/others	No problem	Unemployed/ Retired	0	7	No	Yes	No	No	No	Yes	No	0	0	A lot of difficulties or unable	A lot of difficulties or unable	No	Often or almost always (3 or more times per week)	None or mainly sedentary	No formal schooling
63	Male	Married	With family members/others	No problem	Small business (milkman, fruit, vegetable seller etc.)	1500	3	No	No	No	No	No	No	No	0	0	No or some difficulties	No or some difficulties	No	Rarely or sometimes (2 times or less/week)	Regular physical activity (at least 2-4 hours per week)	No formal schooling
82	Female	Widow/Widower	With family members/others	No problem	Unemployed/ Retired	0	8	No	Yes	No	No	No	No	No	0	0	A lot of difficulties or unable	A lot of difficulties or unable	Yes	Often or almost always (3 or more times per week)	None or mainly sedentary	No formal schooling
63	Female	Widow/Widower	With family members/others	No problem	Unemployed/ Retired	4000	4	No	No	No	No	No	No	No	0	0	No or some difficulties	No or some difficulties	Yes	Rarely or sometimes (2 times or less/week)	None or mainly sedentary	No formal schooling
64	Female	Married	With family members/others	Low memory or concentration	Disable	0	5	No	No	No	No	No	No	No	0	0	No or some difficulties	No or some difficulties	Yes	Rarely or sometimes (2 times or less/week)	None or mainly sedentary	No formal schooling
64	Female	Married	With family members/others	No problem	Disable	0	7	No	No	No	No	Dont know	Yes	No	-99	0	No or some difficulties	No or some difficulties	No	Rarely or sometimes (2 times or less/week)	None or mainly sedentary	No formal schooling
69	Male	Married	With family members/others	Low memory or concentration	Disable	0	6	No	No	No	No	No	No	No	0	0	No or some difficulties	No or some difficulties	Yes	Often or almost always (3 or more times per week)	None or mainly sedentary	No formal schooling
73	Male	Married	With family members/others	No problem	Unemployed/ Retired	0	4	No	No	No	No	No	No	No	0	0	No or some difficulties	No or some difficulties	No	Rarely or sometimes (2 times or less/week)	Regular physical activity (at least 2-4 hours per week)	No formal schooling
64	Male	Married	With family members/others	No problem	Disable	0	7	No	No	No	No	Dont know	Yes	No	0	0	No or some difficulties	No or some difficulties	No	Rarely or sometimes (2 times or less/week)	Regular physical activity (at least 2-4 hours per week)	No formal schooling
82	Female	Widow/Widower	With family members/others	Low memory or concentration	Disable	500	4	Yes	No	No	No	No	Yes	Yes	0	0	A lot of difficulties or unable	A lot of difficulties or unable	Yes	Often or almost always (3 or more times per week)	None or mainly sedentary	No formal schooling
72	Male	Married	With family members/others	Low memory or concentration	Unemployed/ Retired	0	5	Yes	No	No	No	No	Yes	No	0	0	A lot of difficulties or unable	A lot of difficulties or unable	Yes	Often or almost always (3 or more times per week)	None or mainly sedentary	No formal schooling
66	Female	Widow/Widower	With family members/others	No problem	Housewife	2500	5	No	No	No	No	No	No	No	0	0	No or some difficulties	No or some difficulties	Yes	Rarely or sometimes (2 times or less/week)	Regular physical activity (at least 2-4 hours per week)	No formal schooling
63	Male	Married	With family members/others	Low memory or concentration	Day labourer	1000	4	No	No	No	No	Yes	No	Yes	0	0	No or some difficulties	No or some difficulties	Yes	Rarely or sometimes (2 times or less/week)	Regular physical activity (at least 2-4 hours per week)	No formal schooling
64	Female	Married	With family members/others	No problem	Housewife	500	2	Yes	No	No	No	No	No	No	0	0	No or some difficulties	No or some difficulties	No	Rarely or sometimes (2 times or less/week)	None or mainly sedentary	No formal schooling
61	Male	Married	With family members/others	Low memory or concentration	Disable	0	5	Yes	Yes	No	No	No	No	No	0	0	A lot of difficulties or unable	A lot of difficulties or unable	No	Rarely or sometimes (2 times or less/week)	Regular physical activity (at least 2-4 hours per week)	Having formal schooling
64	Male	Married	With family members/others	No problem	Day labourer	2000	6	No	No	No	No	No	No	No	0	0	No or some difficulties	No or some difficulties	No	Rarely or sometimes (2 times or less/week)	Regular physical activity (at least 2-4 hours per week)	Having formal schooling
65	Male	Married	With family members/others	No problem	Day labourer	500	4	No	Yes	No	No	No	No	No	0	0	No or some difficulties	No or some difficulties	No	Rarely or sometimes (2 times or less/week)	Regular physical activity (at least 2-4 hours per week)	Having formal schooling
69	Male	Married	With family members/others	Low memory or concentration	Household based work (weaving, handicraft)	600	2	No	No	No	No	No	No	No	0	0	No or some difficulties	No or some difficulties	No	Rarely or sometimes (2 times or less/week)	Regular physical activity (at least 2-4 hours per week)	Having formal schooling
68	Male	Widow/Widower	With family members/others	No problem	Day labourer	4000	6	No	No	No	No	No	No	No	0	0	No or some difficulties	No or some difficulties	Yes	Rarely or sometimes (2 times or less/week)	Regular physical activity (at least 2-4 hours per week)	Having formal schooling
69	Male	Married	Alone	No problem	Unemployed/ Retired	0	2	Yes	Yes	No	No	No	No	No	0	0	No or some difficulties	No or some difficulties	Yes	Rarely or sometimes (2 times or less/week)	Regular physical activity (at least 2-4 hours per week)	Having formal schooling
62	Female	Married	With family members/others	No problem	Unemployed/ Retired	0	11	No	Yes	Yes	No	Yes	No	No	0	0	A lot of difficulties or unable	A lot of difficulties or unable	Yes	Rarely or sometimes (2 times or less/week)	None or mainly sedentary	No formal schooling
64	Female	Widow/Widower	With family members/others	No problem	Unemployed/ Retired	3000	12	No	Yes	No	No	Yes	No	Yes	0	0	No or some difficulties	No or some difficulties	Yes	Rarely or sometimes (2 times or less/week)	None or mainly sedentary	No formal schooling
64	Female	Widow/Widower	Alone	No problem	Housewife	0	7	No	No	No	No	No	No	No	0	0	A lot of difficulties or unable	A lot of difficulties or unable	Yes	Rarely or sometimes (2 times or less/week)	None or mainly sedentary	No formal schooling
68	Male	Married	With family members/others	Low memory or concentration	Housewife	2000	6	No	No	No	No	No	No	No	0	0	No or some difficulties	No or some difficulties	Yes	Rarely or sometimes (2 times or less/week)	None or mainly sedentary	No formal schooling
63	Male	Married	With family members/others	No problem	Housewife	2000	5	No	Dont know	No	No	No	No	No	0	0	No or some difficulties	No or some difficulties	Yes	Rarely or sometimes (2 times or less/week)	Regular physical activity (at least 2-4 hours per week)	Having formal schooling
64	Female	Married	Alone	Low memory or concentration	Housewife	0	2	Yes	Yes	No	No	No	No	No	0	0	No or some difficulties	No or some difficulties	Yes	Rarely or sometimes (2 times or less/week)	Regular physical activity (at least 2-4 hours per week)	No formal schooling
67	Male	Married	With family members/others	No problem	Unemployed/ Retired	0	9	Yes	Yes	No	No	No	No	No	0	0	No or some difficulties	No or some difficulties	Yes	Rarely or sometimes (2 times or less/week)	None or mainly sedentary	Having formal schooling
61	Female	Married	With family members/others	Low memory or concentration	Housewife	3000	5	No	Yes	No	No	No	No	No	0	0	No or some difficulties	No or some difficulties	Yes	Rarely or sometimes (2 times or less/week)	Regular physical activity (at least 2-4 hours per week)	No formal schooling
61	Male	Married	With family members/others	No problem	Unemployed/ Retired	0	6	Yes	Yes	No	No	No	No	No	0	0	No or some difficulties	No or some difficulties	Yes	Rarely or sometimes (2 times or less/week)	None or mainly sedentary	No formal schooling
68	Male	Married	With family members/others	Low memory or concentration	Unemployed/ Retired	0	2	No	No	No	No	No	No	No	0	0	No or some difficulties	A lot of difficulties or unable	Yes	Often or almost always (3 or more times per week)	None or mainly sedentary	No formal schooling
74	Male	Married	With family members/others	No problem	Unemployed/ Retired	2000	6	No	No	Yes	No	No	No	No	0	0	No or some difficulties	A lot of difficulties or unable	Yes	Rarely or sometimes (2 times or less/week)	Regular physical activity (at least 2-4 hours per week)	Having formal schooling
64	Male	Widow/Widower	With family members/others	Low memory or concentration	Unemployed/ Retired	0	5	Dont know	Dont know	Yes	Dont know	Dont know	No	Dont know	0	0	No or some difficulties	No or some difficulties	Yes	Often or almost always (3 or more times per week)	Regular physical activity (at least 2-4 hours per week)	No formal schooling
61	Male	Married	With family members/others	No problem	Business (Big)	0	7	Yes	No	No	No	No	No	No	0	0	A lot of difficulties or unable	No or some difficulties	Yes	Rarely or sometimes (2 times or less/week)	None or mainly sedentary	No formal schooling
72	Male	Married	With family members/others	No problem	Service	2000	5	No	No	No	No	No	No	No	0	0	No or some difficulties	No or some difficulties	No	Rarely or sometimes (2 times or less/week)	Regular physical activity (at least 2-4 hours per week)	No formal schooling
74	Female	Married	With family members/others	Low memory or concentration	Unemployed/ Retired	0	5	Yes	Yes	No	No	No	No	No	0	0	A lot of difficulties or unable	A lot of difficulties or unable	Yes	Often or almost always (3 or more times per week)	None or mainly sedentary	No formal schooling
62	Female	Widow/Widower	With family members/others	No problem	Unemployed/ Retired	1000	6	No	No	No	No	No	No	No	0	0	A lot of difficulties or unable	No or some difficulties	No	Rarely or sometimes (2 times or less/week)	None or mainly sedentary	No formal schooling
76	Male	Married	With family members/others	Low memory or concentration	Service	7000	6	No	Yes	No	No	No	No	No	0	0	A lot of difficulties or unable	A lot of difficulties or unable	No	Rarely or sometimes (2 times or less/week)	None or mainly sedentary	No formal schooling
64	Male	Married	With family members/others	Low memory or concentration	Unemployed/ Retired	0	3	No	No	No	No	No	No	No	0	0	A lot of difficulties or unable	A lot of difficulties or unable	No	Often or almost always (3 or more times per week)	None or mainly sedentary	No formal schooling
62	Male	Married	With family members/others	No problem	Small business (milkman, fruit, vegetable seller etc.)	2000	4	No	No	No	No	No	No	No	0	0	No or some difficulties	No or some difficulties	No	Rarely or sometimes (2 times or less/week)	Regular physical activity (at least 2-4 hours per week)	No formal schooling
82	Male	Married	With family members/others	Low memory or concentration	Unemployed/ Retired	0	7	No	No	No	No	No	No	No	0	0	No or some difficulties	A lot of difficulties or unable	Yes	Rarely or sometimes (2 times or less/week)	None or mainly sedentary	No formal schooling
99	Female	Widow/Widower	With family members/others	No problem	Unemployed/ Retired	0	5	No	No	No	No	No	No	No	0	0	A lot of difficulties or unable	A lot of difficulties or unable	No	Often or almost always (3 or more times per week)	None or mainly sedentary	No formal schooling
63	Male	Married	With family members/others	No problem	Unemployed/ Retired	0	5	No	No	No	No	No	No	No	0	0	No or some difficulties	No or some difficulties	No	Often or almost always (3 or more times per week)	None or mainly sedentary	No formal schooling
63	Male	Married	Alone	Low memory or concentration	Unemployed/ Retired	0	3	Yes	Dont know	Dont know	Dont know	No	No	No	0	0	No or some difficulties	No or some difficulties	Yes	Rarely or sometimes (2 times or less/week)	None or mainly sedentary	No formal schooling
64	Male	Married	With family members/others	Low memory or concentration	Unemployed/ Retired	0	4	No	No	No	No	No	No	Yes	0	0	A lot of difficulties or unable	A lot of difficulties or unable	Yes	Rarely or sometimes (2 times or less/week)	None or mainly sedentary	No formal schooling
77	Male	Married	With family members/others	Low memory or concentration	Unemployed/ Retired	0	4	No	No	No	No	No	No	Dont know	0	0	No or some difficulties	No or some difficulties	No	Rarely or sometimes (2 times or less/week)	None or mainly sedentary	No formal schooling
75	Male	Married	With family members/others	Low memory or concentration	Unemployed/ Retired	0	3	No	Dont know	Yes	No	No	No	Dont know	-99	0	A lot of difficulties or unable	A lot of difficulties or unable	No	Rarely or sometimes (2 times or less/week)	None or mainly sedentary	No formal schooling
63	Male	Married	With family members/others	No problem	Unemployed/ Retired	2000	6	Yes	No	Dont know	No	No	No	Dont know	0	0	No or some difficulties	No or some difficulties	No	Rarely or sometimes (2 times or less/week)	Regular physical activity (at least 2-4 hours per week)	Having formal schooling
83	Male	Married	With family members/others	Low memory or concentration	Unemployed/ Retired	7000	3	Yes	No	No	No	No	No	No	1	0	A lot of difficulties or unable	A lot of difficulties or unable	No	Rarely or sometimes (2 times or less/week)	None or mainly sedentary	No formal schooling
63	Female	Widow/Widower	With family members/others	Low memory or concentration	Unemployed/ Retired	2000	7	No	No	No	No	No	Yes	No	0	0	No or some difficulties	No or some difficulties	No	Rarely or sometimes (2 times or less/week)	Regular physical activity (at least 2-4 hours per week)	No formal schooling
61	Male	Married	With family members/others	Low memory or concentration	Unemployed/ Retired	2000	3	No	No	No	No	No	Yes	No	-99	0	No or some difficulties	No or some difficulties	No	Rarely or sometimes (2 times or less/week)	Regular physical activity (at least 2-4 hours per week)	Having formal schooling
64	Male	Married	With family members/others	No problem	Day labourer	3000	3	No	No	Yes	No	No	No	Dont know	-99	0	A lot of difficulties or unable	A lot of difficulties or unable	No	Rarely or sometimes (2 times or less/week)	None or mainly sedentary	No formal schooling
62	Male	Married	With family members/others	Low memory or concentration	Unemployed/ Retired	0	3	No	No	No	No	No	No	No	-99	-99	No or some difficulties	No or some difficulties	Yes	Rarely or sometimes (2 times or less/week)	None or mainly sedentary	No formal schooling
64	Male	Married	With family members/others	Low memory or concentration	Unemployed/ Retired	7000	4	Yes	Yes	Yes	Yes	Yes	Yes	Yes	1	1	No or some difficulties	No or some difficulties	Yes	Often or almost always (3 or more times per week)	Regular physical activity (at least 2-4 hours per week)	No formal schooling
64	Male	Married	Alone	No problem	Unemployed/ Retired	500	2	No	No	No	No	No	No	No	0	0	No or some difficulties	No or some difficulties	Yes	Rarely or sometimes (2 times or less/week)	Regular physical activity (at least 2-4 hours per week)	Having formal schooling
72	Male	Married	Alone	No problem	Unemployed/ Retired	0	2	Dont know	Dont know	Dont know	Dont know	Dont know	Dont know	Dont know	-99	-99	No or some difficulties	No or some difficulties	Yes	Rarely or sometimes (2 times or less/week)	None or mainly sedentary	No formal schooling
65	Female	Married	Alone	Low memory or concentration	Unemployed/ Retired	0	5	Dont know	Dont know	Dont know	Dont know	Dont know	Dont know	Dont know	-99	-99	No or some difficulties	No or some difficulties	Yes	Rarely or sometimes (2 times or less/week)	None or mainly sedentary	No formal schooling
63	Male	Married	With family members/others	Low memory or concentration	Unemployed/ Retired	2000	4	No	No	No	No	No	No	No	0	0	No or some difficulties	No or some difficulties	Yes	Rarely or sometimes (2 times or less/week)	Regular physical activity (at least 2-4 hours per week)	No formal schooling
71	Female	Widow/Widower	With family members/others	Low memory or concentration	Housewife	0	7	No	No	No	No	No	No	No	0	0	No or some difficulties	No or some difficulties	Yes	Rarely or sometimes (2 times or less/week)	None or mainly sedentary	No formal schooling
65	Male	Married	Alone	Low memory or concentration	Housewife	1200	4	No	No	No	No	Yes	No	No	0	0	No or some difficulties	A lot of difficulties or unable	No	Often or almost always (3 or more times per week)	None or mainly sedentary	No formal schooling
66	Female	Widow/Widower	With family members/others	Low memory or concentration	Household based work (weaving, handicraft)	2600	5	Yes	Yes	Yes	Yes	Yes	No	Yes	1	0	A lot of difficulties or unable	A lot of difficulties or unable	No	Rarely or sometimes (2 times or less/week)	Regular physical activity (at least 2-4 hours per week)	No formal schooling
63	Male	Married	With family members/others	Low memory or concentration	Day labourer	2000	4	No	No	No	No	No	No	No	0	0	No or some difficulties	No or some difficulties	Yes	Rarely or sometimes (2 times or less/week)	Regular physical activity (at least 2-4 hours per week)	No formal schooling
64	Female	Widow/Widower	With family members/others	Low memory or concentration	Housewife	5000	4	Yes	Yes	Yes	Yes	Yes	Yes	Yes	1	1	No or some difficulties	No or some difficulties	Yes	Rarely or sometimes (2 times or less/week)	Regular physical activity (at least 2-4 hours per week)	No formal schooling
64	Male	Married	With family members/others	No problem	Unemployed/ Retired	0	5	No	No	No	No	No	No	No	0	0	No or some difficulties	No or some difficulties	No	Rarely or sometimes (2 times or less/week)	Regular physical activity (at least 2-4 hours per week)	No formal schooling
69	Male	Married	With family members/others	No problem	Unemployed/ Retired	0	5	No	No	No	No	No	Yes	No	0	0	No or some difficulties	No or some difficulties	Yes	Rarely or sometimes (2 times or less/week)	Regular physical activity (at least 2-4 hours per week)	No formal schooling
73	Male	Married	With family members/others	Low memory or concentration	Unemployed/ Retired	0	10	No	Yes	Yes	No	No	No	Yes	0	0	No or some difficulties	No or some difficulties	Yes	Often or almost always (3 or more times per week)	None or mainly sedentary	No formal schooling
65	Male	Married	With family members/others	Low memory or concentration	Unemployed/ Retired	0	8	No	No	No	No	No	No	Yes	0	0	A lot of difficulties or unable	A lot of difficulties or unable	Yes	Often or almost always (3 or more times per week)	None or mainly sedentary	No formal schooling
63	Female	Married	With family members/others	No problem	Unemployed/ Retired	0	4	No	No	No	No	Dont know	No	No	0	0	A lot of difficulties or unable	A lot of difficulties or unable	Yes	Rarely or sometimes (2 times or less/week)	None or mainly sedentary	No formal schooling
62	Male	Married	Alone	Low memory or concentration	Unemployed/ Retired	0	6	No	Dont know	No	Yes	Yes	No	Yes	1	1	A lot of difficulties or unable	A lot of difficulties or unable	Yes	Rarely or sometimes (2 times or less/week)	Regular physical activity (at least 2-4 hours per week)	No formal schooling
72	Female	Married	With family members/others	Low memory or concentration	Unemployed/ Retired	0	5	No	Yes	Yes	Yes	Dont know	No	Yes	1	1	A lot of difficulties or unable	A lot of difficulties or unable	No	Rarely or sometimes (2 times or less/week)	None or mainly sedentary	Having formal schooling
64	Female	Married	With family members/others	Low memory or concentration	Unemployed/ Retired	0	6	No	No	No	No	No	Yes	No	0	1	No or some difficulties	A lot of difficulties or unable	No	Rarely or sometimes (2 times or less/week)	None or mainly sedentary	No formal schooling
68	Female	Married	With family members/others	Low memory or concentration	Disable	0	2	No	No	Dont know	Dont know	Dont know	Dont know	Dont know	-99	-99	No or some difficulties	A lot of difficulties or unable	No	Rarely or sometimes (2 times or less/week)	None or mainly sedentary	No formal schooling
72	Male	Married	With family members/others	Low memory or concentration	Disable	0	7	Dont know	Dont know	Dont know	Dont know	Dont know	Dont know	No	-99	0	A lot of difficulties or unable	A lot of difficulties or unable	No	Rarely or sometimes (2 times or less/week)	None or mainly sedentary	No formal schooling
66	Female	Married	With family members/others	Low memory or concentration	Disable	0	5	No	No	No	Dont know	Dont know	Dont know	No	-99	0	A lot of difficulties or unable	A lot of difficulties or unable	No	Rarely or sometimes (2 times or less/week)	Regular physical activity (at least 2-4 hours per week)	No formal schooling
74	Female	Married	With family members/others	Low memory or concentration	Disable	0	7	Dont know	Dont know	Dont know	No	Dont know	No	No	-99	0	A lot of difficulties or unable	A lot of difficulties or unable	No	Rarely or sometimes (2 times or less/week)	None or mainly sedentary	No formal schooling
64	Female	Married	With family members/others	Low memory or concentration	Disable	0	6	Dont know	Dont know	Dont know	No	Dont know	Dont know	No	-99	-99	A lot of difficulties or unable	A lot of difficulties or unable	No	Rarely or sometimes (2 times or less/week)	None or mainly sedentary	No formal schooling
64	Female	Married	With family members/others	Low memory or concentration	Disable	0	4	Dont know	Dont know	Dont know	Dont know	Dont know	Dont know	No	-99	0	A lot of difficulties or unable	A lot of difficulties or unable	No	Rarely or sometimes (2 times or less/week)	None or mainly sedentary	No formal schooling
64	Female	Married	With family members/others	Low memory or concentration	Disable	0	2	Dont know	Dont know	Dont know	Dont know	Dont know	Dont know	Dont know	-99	-99	A lot of difficulties or unable	A lot of difficulties or unable	No	Rarely or sometimes (2 times or less/week)	Regular physical activity (at least 2-4 hours per week)	No formal schooling
64	Male	Married	With family members/others	Low memory or concentration	Disable	0	4	Dont know	No	Dont know	Dont know	Dont know	Dont know	No	0	-99	A lot of difficulties or unable	A lot of difficulties or unable	No	Often or almost always (3 or more times per week)	None or mainly sedentary	No formal schooling
68	Female	Married	With family members/others	Low memory or concentration	Disable	0	7	Dont know	No	Dont know	Dont know	No	Dont know	No	-99	-99	A lot of difficulties or unable	A lot of difficulties or unable	No	Rarely or sometimes (2 times or less/week)	None or mainly sedentary	No formal schooling
84	Male	Married	With family members/others	Low memory or concentration	Disable	0	8	No	No	No	No	No	No	No	0	0	No or some difficulties	A lot of difficulties or unable	Yes	Rarely or sometimes (2 times or less/week)	None or mainly sedentary	No formal schooling
77	Female	Widow/Widower	With family members/others	Low memory or concentration	Disable	0	7	Yes	Yes	No	No	No	Yes	No	0	0	A lot of difficulties or unable	A lot of difficulties or unable	Yes	Rarely or sometimes (2 times or less/week)	None or mainly sedentary	No formal schooling
64	Male	Married	With family members/others	Low memory or concentration	Disable	0	4	Yes	No	No	No	No	No	No	0	0	A lot of difficulties or unable	A lot of difficulties or unable	Yes	Rarely or sometimes (2 times or less/week)	None or mainly sedentary	No formal schooling
69	Female	Married	With family members/others	Low memory or concentration	Disable	0	5	No	No	No	No	No	No	No	0	0	A lot of difficulties or unable	A lot of difficulties or unable	Yes	Rarely or sometimes (2 times or less/week)	None or mainly sedentary	No formal schooling
64	Male	Married	With family members/others	Low memory or concentration	Disable	0	6	No	No	No	No	No	No	No	0	0	A lot of difficulties or unable	A lot of difficulties or unable	Yes	Rarely or sometimes (2 times or less/week)	None or mainly sedentary	No formal schooling
64	Female	Widow/Widower	With family members/others	Low memory or concentration	Disable	0	3	No	No	No	No	No	No	No	0	0	A lot of difficulties or unable	A lot of difficulties or unable	Yes	Rarely or sometimes (2 times or less/week)	None or mainly sedentary	No formal schooling
64	Male	Married	With family members/others	Low memory or concentration	Disable	0	7	No	No	No	No	No	No	No	0	0	A lot of difficulties or unable	A lot of difficulties or unable	Yes	Rarely or sometimes (2 times or less/week)	None or mainly sedentary	No formal schooling
63	Male	Married	With family members/others	Low memory or concentration	Disable	0	7	No	No	No	No	No	Dont know	No	0	0	A lot of difficulties or unable	A lot of difficulties or unable	Yes	Rarely or sometimes (2 times or less/week)	None or mainly sedentary	No formal schooling
79	Male	Married	With family members/others	Low memory or concentration	Disable	0	6	No	No	No	No	No	No	No	0	0	A lot of difficulties or unable	A lot of difficulties or unable	Yes	Often or almost always (3 or more times per week)	None or mainly sedentary	No formal schooling
64	Male	Married	With family members/others	Low memory or concentration	Disable	0	6	No	No	No	No	No	No	No	0	0	A lot of difficulties or unable	A lot of difficulties or unable	Yes	Rarely or sometimes (2 times or less/week)	None or mainly sedentary	No formal schooling
63	Female	Married	With family members/others	Low memory or concentration	Disable	0	5	No	No	No	No	No	No	No	0	0	A lot of difficulties or unable	A lot of difficulties or unable	Yes	Rarely or sometimes (2 times or less/week)	None or mainly sedentary	No formal schooling
69	Female	Widow/Widower	With family members/others	Low memory or concentration	Disable	0	4	No	No	No	No	No	No	No	0	0	A lot of difficulties or unable	A lot of difficulties or unable	Yes	Rarely or sometimes (2 times or less/week)	None or mainly sedentary	No formal schooling
74	Male	Married	With family members/others	Low memory or concentration	Disable	0	3	No	No	No	No	No	No	No	0	0	A lot of difficulties or unable	A lot of difficulties or unable	Yes	Often or almost always (3 or more times per week)	None or mainly sedentary	No formal schooling
69	Female	Married	With family members/others	Low memory or concentration	Disable	0	8	No	No	No	No	No	No	No	0	0	A lot of difficulties or unable	A lot of difficulties or unable	Yes	Rarely or sometimes (2 times or less/week)	None or mainly sedentary	No formal schooling
76	Male	Married	With family members/others	Low memory or concentration	Disable	0	9	No	No	No	No	No	No	No	0	0	A lot of difficulties or unable	A lot of difficulties or unable	Yes	Rarely or sometimes (2 times or less/week)	None or mainly sedentary	No formal schooling
74	Male	Married	With family members/others	Low memory or concentration	Disable	0	7	No	No	No	No	No	No	No	0	0	A lot of difficulties or unable	A lot of difficulties or unable	Yes	Rarely or sometimes (2 times or less/week)	None or mainly sedentary	No formal schooling
72	Male	Married	With family members/others	No problem	Housewife	0	2	No	No	No	No	No	No	No	0	0	A lot of difficulties or unable	A lot of difficulties or unable	Yes	Rarely or sometimes (2 times or less/week)	None or mainly sedentary	No formal schooling
68	Male	Married	With family members/others	Low memory or concentration	Disable	0	4	Yes	Yes	No	No	No	No	No	0	0	No or some difficulties	No or some difficulties	No	Rarely or sometimes (2 times or less/week)	Regular physical activity (at least 2-4 hours per week)	Having formal schooling
67	Female	Married	With family members/others	Low memory or concentration	Disable	0	2	No	No	No	No	No	No	No	0	0	No or some difficulties	A lot of difficulties or unable	Yes	Rarely or sometimes (2 times or less/week)	None or mainly sedentary	No formal schooling
64	Female	Married	With family members/others	Low memory or concentration	Disable	0	5	No	No	No	No	No	No	No	0	0	No or some difficulties	No or some difficulties	Yes	Rarely or sometimes (2 times or less/week)	None or mainly sedentary	No formal schooling
64	Female	Married	With family members/others	Low memory or concentration	Disable	0	2	No	No	No	No	No	No	No	0	0	No or some difficulties	No or some difficulties	Yes	Rarely or sometimes (2 times or less/week)	None or mainly sedentary	No formal schooling
61	Male	Married	With family members/others	Low memory or concentration	Disable	0	2	No	No	No	No	No	No	No	0	0	No or some difficulties	No or some difficulties	Yes	Rarely or sometimes (2 times or less/week)	None or mainly sedentary	No formal schooling
62	Female	Married	With family members/others	No problem	Disable	30000	2	No	No	No	No	No	No	No	0	0	No or some difficulties	No or some difficulties	Yes	Rarely or sometimes (2 times or less/week)	None or mainly sedentary	No formal schooling
64	Female	Married	Alone	No problem	Disable	0	6	No	No	No	No	No	No	No	0	0	No or some difficulties	No or some difficulties	Yes	Rarely or sometimes (2 times or less/week)	Regular physical activity (at least 2-4 hours per week)	No formal schooling
64	Female	Married	Alone	No problem	Disable	0	4	No	No	No	No	No	Dont know	No	0	0	No or some difficulties	No or some difficulties	Yes	Rarely or sometimes (2 times or less/week)	None or mainly sedentary	No formal schooling
64	Female	Married	With family members/others	Low memory or concentration	Disable	60000	8	No	No	No	No	No	No	No	0	0	A lot of difficulties or unable	A lot of difficulties or unable	Yes	Often or almost always (3 or more times per week)	None or mainly sedentary	No formal schooling
64	Male	Married	With family members/others	No problem	Disable	0	4	No	No	No	No	No	No	No	0	0	No or some difficulties	No or some difficulties	Yes	Rarely or sometimes (2 times or less/week)	Regular physical activity (at least 2-4 hours per week)	No formal schooling
83	Female	Married	With family members/others	Low memory or concentration	Disable	0	7	No	No	No	No	No	No	No	0	0	No or some difficulties	No or some difficulties	Yes	Rarely or sometimes (2 times or less/week)	None or mainly sedentary	No formal schooling
74	Female	Married	Alone	Low memory or concentration	Disable	0	3	No	No	No	No	No	No	No	0	0	No or some difficulties	No or some difficulties	Yes	Rarely or sometimes (2 times or less/week)	Regular physical activity (at least 2-4 hours per week)	No formal schooling
64	Male	Married	With family members/others	Low memory or concentration	Household based work (weaving, handicraft)	3000	2	No	No	No	No	No	No	No	0	0	No or some difficulties	No or some difficulties	Yes	Rarely or sometimes (2 times or less/week)	Regular physical activity (at least 2-4 hours per week)	Having formal schooling
64	Male	Married	With family members/others	Low memory or concentration	Maid	4000	6	Yes	Yes	Yes	Yes	No	No	No	0	0	A lot of difficulties or unable	A lot of difficulties or unable	No	Often or almost always (3 or more times per week)	None or mainly sedentary	No formal schooling
72	Male	Married	Alone	Low memory or concentration	Unemployed/ Retired	0	11	Yes	No	Yes	No	No	No	No	1	0	A lot of difficulties or unable	A lot of difficulties or unable	Yes	Rarely or sometimes (2 times or less/week)	None or mainly sedentary	No formal schooling
67	Female	Married	With family members/others	Low memory or concentration	Housewife	0	5	Yes	Yes	No	No	No	No	No	0	0	No or some difficulties	No or some difficulties	Yes	Rarely or sometimes (2 times or less/week)	None or mainly sedentary	No formal schooling
71	Female	Married	With family members/others	Low memory or concentration	Housewife	0	4	No	No	No	No	No	No	No	0	0	A lot of difficulties or unable	A lot of difficulties or unable	Yes	Rarely or sometimes (2 times or less/week)	None or mainly sedentary	No formal schooling
67	Male	Married	With family members/others	Low memory or concentration	Unemployed/ Retired	0	6	Yes	No	No	No	No	No	No	0	0	No or some difficulties	No or some difficulties	Yes	Rarely or sometimes (2 times or less/week)	Regular physical activity (at least 2-4 hours per week)	No formal schooling
72	Male	Married	With family members/others	Low memory or concentration	Unemployed/ Retired	0	7	No	Yes	No	No	No	No	No	0	0	No or some difficulties	A lot of difficulties or unable	Yes	Rarely or sometimes (2 times or less/week)	None or mainly sedentary	No formal schooling
70	Male	Married	With family members/others	No problem	Unemployed/ Retired	0	5	Yes	No	Yes	No	No	No	No	0	0	No or some difficulties	No or some difficulties	Yes	Rarely or sometimes (2 times or less/week)	None or mainly sedentary	No formal schooling
69	Female	Married	With family members/others	No problem	Unemployed/ Retired	0	3	No	No	No	No	No	No	No	0	0	No or some difficulties	No or some difficulties	No	Rarely or sometimes (2 times or less/week)	None or mainly sedentary	No formal schooling
94	Male	Married	With family members/others	No problem	Unemployed/ Retired	0	7	No	No	No	No	No	No	No	0	0	No or some difficulties	No or some difficulties	No	Rarely or sometimes (2 times or less/week)	None or mainly sedentary	No formal schooling
64	Female	Married	With family members/others	No problem	Unemployed/ Retired	0	2	Yes	No	No	No	No	No	No	0	0	A lot of difficulties or unable	A lot of difficulties or unable	Yes	Rarely or sometimes (2 times or less/week)	None or mainly sedentary	No formal schooling
64	Female	Married	With family members/others	No problem	Unemployed/ Retired	0	2	No	No	No	No	No	No	No	0	0	No or some difficulties	No or some difficulties	No	Rarely or sometimes (2 times or less/week)	None or mainly sedentary	No formal schooling
64	Male	Married	With family members/others	No problem	Day labourer	6000	6	No	No	No	No	No	No	No	0	0	No or some difficulties	No or some difficulties	No	Rarely or sometimes (2 times or less/week)	Regular physical activity (at least 2-4 hours per week)	No formal schooling
67	Male	Married	With family members/others	No problem	Unemployed/ Retired	0	9	No	No	No	No	No	No	No	0	0	No or some difficulties	No or some difficulties	Yes	Rarely or sometimes (2 times or less/week)	None or mainly sedentary	No formal schooling
62	Female	Married	With family members/others	No problem	Unemployed/ Retired	0	2	No	No	No	No	No	No	No	0	0	No or some difficulties	No or some difficulties	No	Rarely or sometimes (2 times or less/week)	None or mainly sedentary	No formal schooling
64	Female	Married	With family members/others	No problem	Unemployed/ Retired	0	10	Yes	Yes	No	No	No	No	No	0	0	No or some difficulties	No or some difficulties	No	Rarely or sometimes (2 times or less/week)	None or mainly sedentary	No formal schooling
60	Male	Married	With family members/others	No problem	Day labourer	1000	7	Yes	No	No	No	No	No	No	0	0	No or some difficulties	No or some difficulties	No	Rarely or sometimes (2 times or less/week)	None or mainly sedentary	No formal schooling
74	Female	Widow/Widower	With family members/others	No problem	Unemployed/ Retired	1500	5	No	No	No	No	No	No	No	0	0	A lot of difficulties or unable	A lot of difficulties or unable	No	Often or almost always (3 or more times per week)	None or mainly sedentary	No formal schooling
68	Male	Widow/Widower	With family members/others	No problem	Service	0	5	No	No	No	No	No	No	No	0	0	No or some difficulties	No or some difficulties	No	Rarely or sometimes (2 times or less/week)	Regular physical activity (at least 2-4 hours per week)	No formal schooling
62	Male	Married	With family members/others	No problem	Unemployed/ Retired	0	2	No	No	No	No	No	No	No	0	0	A lot of difficulties or unable	No or some difficulties	No	Rarely or sometimes (2 times or less/week)	None or mainly sedentary	No formal schooling
61	Male	Married	With family members/others	No problem	Unemployed/ Retired	0	6	Yes	No	No	No	No	No	No	0	0	No or some difficulties	No or some difficulties	Yes	Rarely or sometimes (2 times or less/week)	None or mainly sedentary	No formal schooling
76	Male	Married	With family members/others	Low memory or concentration	Unemployed/ Retired	0	2	Yes	No	No	No	No	No	No	0	0	A lot of difficulties or unable	A lot of difficulties or unable	Yes	Rarely or sometimes (2 times or less/week)	None or mainly sedentary	No formal schooling
61	Male	Married	With family members/others	Low memory or concentration	Unemployed/ Retired	0	6	Yes	No	No	No	No	No	No	-99	0	A lot of difficulties or unable	A lot of difficulties or unable	Yes	Rarely or sometimes (2 times or less/week)	None or mainly sedentary	No formal schooling
70	Male	Married	With family members/others	No problem	Unemployed/ Retired	0	6	Dont know	No	No	No	Dont know	No	No	0	0	No or some difficulties	No or some difficulties	Yes	Rarely or sometimes (2 times or less/week)	None or mainly sedentary	No formal schooling
67	Male	Married	With family members/others	Low memory or concentration	Disable	5000	8	No	Yes	No	No	No	Yes	No	0	0	A lot of difficulties or unable	A lot of difficulties or unable	No	Often or almost always (3 or more times per week)	None or mainly sedentary	No formal schooling
62	Male	Married	With family members/others	No problem	Unemployed/ Retired	0	3	Yes	No	Dont know	No	No	No	No	0	0	No or some difficulties	No or some difficulties	Yes	Rarely or sometimes (2 times or less/week)	None or mainly sedentary	Having formal schooling
61	Female	Married	With family members/others	Low memory or concentration	Housewife	2000	5	Dont know	No	No	No	No	No	No	0	0	No or some difficulties	No or some difficulties	Yes	Rarely or sometimes (2 times or less/week)	None or mainly sedentary	No formal schooling
72	Male	Married	With family members/others	Low memory or concentration	Disable	4000	4	Yes	No	No	No	Dont know	Dont know	No	0	0	No or some difficulties	No or some difficulties	No	Rarely or sometimes (2 times or less/week)	None or mainly sedentary	No formal schooling
68	Male	Married	With family members/others	Low memory or concentration	Day labourer	1000	2	No	No	No	No	No	No	No	0	0	No or some difficulties	No or some difficulties	No	Rarely or sometimes (2 times or less/week)	Regular physical activity (at least 2-4 hours per week)	No formal schooling
62	Male	Married	With family members/others	Low memory or concentration	Unemployed/ Retired	0	4	Dont know	No	Dont know	Dont know	Dont know	No	Dont know	0	0	No or some difficulties	No or some difficulties	No	Rarely or sometimes (2 times or less/week)	None or mainly sedentary	No formal schooling
64	Male	Married	With family members/others	No problem	Household based work (weaving, handicraft)	1500	4	No	No	No	No	No	No	No	0	0	No or some difficulties	No or some difficulties	No	Rarely or sometimes (2 times or less/week)	Regular physical activity (at least 2-4 hours per week)	No formal schooling
75	Female	Widow/Widower	With family members/others	Low memory or concentration	Housewife	1500	4	No	Dont know	Dont know	Dont know	No	No	No	0	0	No or some difficulties	A lot of difficulties or unable	No	Often or almost always (3 or more times per week)	None or mainly sedentary	No formal schooling
74	Female	Widow/Widower	With family members/others	Low memory or concentration	Housewife	0	2	No	No	Dont know	Dont know	Dont know	Dont know	No	0	0	No or some difficulties	No or some difficulties	No	Often or almost always (3 or more times per week)	Regular physical activity (at least 2-4 hours per week)	No formal schooling
64	Female	Widow/Widower	With family members/others	Low memory or concentration	Unemployed/ Retired	0	2	Dont know	No	Yes	No	No	No	No	0	0	A lot of difficulties or unable	A lot of difficulties or unable	Yes	Rarely or sometimes (2 times or less/week)	Regular physical activity (at least 2-4 hours per week)	No formal schooling
61	Male	Married	With family members/others	No problem	Unemployed/ Retired	0	4	No	No	Yes	No	No	No	No	0	0	No or some difficulties	No or some difficulties	Yes	Rarely or sometimes (2 times or less/week)	Regular physical activity (at least 2-4 hours per week)	No formal schooling
64	Female	Widow/Widower	Alone	Low memory or concentration	Unemployed/ Retired	0	3	No	No	Yes	No	No	No	Yes	0	0	A lot of difficulties or unable	A lot of difficulties or unable	Yes	Rarely or sometimes (2 times or less/week)	Regular physical activity (at least 2-4 hours per week)	No formal schooling
73	Female	Widow/Widower	Alone	Low memory or concentration	Housewife	0	3	No	No	No	No	No	No	No	0	0	A lot of difficulties or unable	A lot of difficulties or unable	Yes	Rarely or sometimes (2 times or less/week)	Regular physical activity (at least 2-4 hours per week)	No formal schooling
71	Female	Widow/Widower	With family members/others	No problem	Unemployed/ Retired	9000	6	No	No	No	No	Yes	No	Yes	0	0	A lot of difficulties or unable	A lot of difficulties or unable	Yes	Often or almost always (3 or more times per week)	None or mainly sedentary	No formal schooling
61	Male	Widow/Widower	With family members/others	Low memory or concentration	Unemployed/ Retired	2000	6	No	No	No	Yes	Yes	No	Yes	0	0	No or some difficulties	No or some difficulties	Yes	Rarely or sometimes (2 times or less/week)	None or mainly sedentary	No formal schooling
64	Female	Widow/Widower	With family members/others	No problem	Housewife	2000	4	No	Yes	No	No	No	No	No	0	0	No or some difficulties	A lot of difficulties or unable	Yes	Often or almost always (3 or more times per week)	None or mainly sedentary	No formal schooling
61	Male	Married	With family members/others	No problem	Unemployed/ Retired	1000	4	No	No	No	No	No	No	Yes	0	0	No or some difficulties	No or some difficulties	Yes	Rarely or sometimes (2 times or less/week)	Regular physical activity (at least 2-4 hours per week)	No formal schooling
73	Female	Widow/Widower	With family members/others	Low memory or concentration	Unemployed/ Retired	4000	4	No	Yes	No	No	No	No	No	0	0	A lot of difficulties or unable	A lot of difficulties or unable	No	Often or almost always (3 or more times per week)	Regular physical activity (at least 2-4 hours per week)	No formal schooling
74	Female	Married	With family members/others	Low memory or concentration	Unemployed/ Retired	0	2	No	No	No	No	No	Yes	No	0	0	No or some difficulties	A lot of difficulties or unable	No	Rarely or sometimes (2 times or less/week)	Regular physical activity (at least 2-4 hours per week)	No formal schooling
64	Male	Married	With family members/others	Low memory or concentration	Unemployed/ Retired	0	6	No	No	No	No	No	No	No	0	0	A lot of difficulties or unable	A lot of difficulties or unable	No	Rarely or sometimes (2 times or less/week)	None or mainly sedentary	No formal schooling
61	Female	Widow/Widower	With family members/others	Low memory or concentration	Unemployed/ Retired	0	4	Yes	Yes	Dont know	No	No	No	Dont know	-99	0	A lot of difficulties or unable	A lot of difficulties or unable	Yes	Rarely or sometimes (2 times or less/week)	None or mainly sedentary	No formal schooling
84	Male	Married	With family members/others	Low memory or concentration	Day labourer	4000	4	No	No	No	No	No	No	No	0	0	No or some difficulties	No or some difficulties	No	Rarely or sometimes (2 times or less/week)	Regular physical activity (at least 2-4 hours per week)	No formal schooling
62	Male	Married	With family members/others	No problem	Skilled labour (carpenter, goldsmith etc.)	5000	9	No	No	No	No	No	No	No	0	0	No or some difficulties	No or some difficulties	Yes	Rarely or sometimes (2 times or less/week)	Regular physical activity (at least 2-4 hours per week)	No formal schooling
76	Female	Married	Alone	No problem	Housewife	0	2	No	No	No	No	No	No	No	0	0	No or some difficulties	No or some difficulties	No	Rarely or sometimes (2 times or less/week)	Regular physical activity (at least 2-4 hours per week)	Having formal schooling
72	Male	Married	With family members/others	No problem	Household based work (weaving, handicraft)	1000	2	No	No	No	No	No	No	No	0	0	No or some difficulties	No or some difficulties	Yes	Rarely or sometimes (2 times or less/week)	Regular physical activity (at least 2-4 hours per week)	Having formal schooling
64	Female	Married	With family members/others	No problem	Housewife	0	6	No	No	No	No	No	Yes	No	0	0	No or some difficulties	A lot of difficulties or unable	Yes	Rarely or sometimes (2 times or less/week)	Regular physical activity (at least 2-4 hours per week)	Having formal schooling
65	Male	Married	With family members/others	No problem	Household based work (weaving, handicraft)	1000	5	No	Yes	Yes	No	No	No	No	0	0	No or some difficulties	No or some difficulties	Yes	Rarely or sometimes (2 times or less/week)	Regular physical activity (at least 2-4 hours per week)	Having formal schooling
64	Male	Married	With family members/others	No problem	Household based work (weaving, handicraft)	1200	2	No	No	No	No	No	No	No	0	0	No or some difficulties	No or some difficulties	Yes	Rarely or sometimes (2 times or less/week)	Regular physical activity (at least 2-4 hours per week)	Having formal schooling
74	Male	Married	With family members/others	No problem	Unemployed/ Retired	1000	2	Dont know	Dont know	Yes	No	Dont know	No	No	0	0	A lot of difficulties or unable	A lot of difficulties or unable	No	Often or almost always (3 or more times per week)	None or mainly sedentary	No formal schooling
62	Male	Married	With family members/others	No problem	Household based work (weaving, handicraft)	2000	6	No	No	No	No	No	No	No	0	0	A lot of difficulties or unable	No or some difficulties	Yes	Rarely or sometimes (2 times or less/week)	Regular physical activity (at least 2-4 hours per week)	No formal schooling
69	Male	Married	With family members/others	No problem	Household based work (weaving, handicraft)	2000	9	No	Yes	No	No	No	Yes	No	0	0	A lot of difficulties or unable	No or some difficulties	Yes	Rarely or sometimes (2 times or less/week)	Regular physical activity (at least 2-4 hours per week)	No formal schooling
64	Female	Widow/Widower	Alone	Low memory or concentration	Disable	2000	6	No	Yes	Yes	Yes	No	No	No	0	0	A lot of difficulties or unable	A lot of difficulties or unable	Yes	Rarely or sometimes (2 times or less/week)	Regular physical activity (at least 2-4 hours per week)	No formal schooling
68	Male	Married	With family members/others	No problem	Household based work (weaving, handicraft)	2000	4	No	No	No	No	No	No	No	0	0	No or some difficulties	No or some difficulties	Yes	Rarely or sometimes (2 times or less/week)	Regular physical activity (at least 2-4 hours per week)	No formal schooling
121	Female	Widow/Widower	Alone	Low memory or concentration	Unemployed/ Retired	0	7	No	Yes	No	No	No	No	No	0	0	A lot of difficulties or unable	A lot of difficulties or unable	Yes	Often or almost always (3 or more times per week)	None or mainly sedentary	No formal schooling
66	Male	Married	With family members/others	No problem	Unemployed/ Retired	0	4	No	Yes	No	No	No	Yes	No	1	0	No or some difficulties	No or some difficulties	Yes	Rarely or sometimes (2 times or less/week)	Regular physical activity (at least 2-4 hours per week)	Having formal schooling
69	Female	Widow/Widower	With family members/others	Low memory or concentration	Disable	0	9	Yes	No	No	Yes	No	No	No	0	0	A lot of difficulties or unable	A lot of difficulties or unable	Yes	Often or almost always (3 or more times per week)	None or mainly sedentary	No formal schooling
64	Male	Married	With family members/others	No problem	Unemployed/ Retired	0	3	No	No	No	No	No	Yes	No	0	0	No or some difficulties	No or some difficulties	Yes	Rarely or sometimes (2 times or less/week)	Regular physical activity (at least 2-4 hours per week)	No formal schooling
74	Female	Married	With family members/others	Low memory or concentration	Disable	0	2	No	No	No	Dont know	Dont know	No	No	-99	0	No or some difficulties	No or some difficulties	No	Rarely or sometimes (2 times or less/week)	Regular physical activity (at least 2-4 hours per week)	No formal schooling
64	Male	Married	With family members/others	Low memory or concentration	Disable	0	2	No	No	No	No	Dont know	No	No	0	0	No or some difficulties	No or some difficulties	No	Often or almost always (3 or more times per week)	Regular physical activity (at least 2-4 hours per week)	No formal schooling
64	Female	Married	With family members/others	No problem	Disable	0	2	No	No	No	No	Dont know	No	Dont know	0	0	A lot of difficulties or unable	A lot of difficulties or unable	Yes	Often or almost always (3 or more times per week)	None or mainly sedentary	No formal schooling
60	Male	Married	With family members/others	No problem	Unemployed/ Retired	0	5	No	No	No	Dont know	Dont know	Yes	No	0	0	No or some difficulties	No or some difficulties	Yes	Rarely or sometimes (2 times or less/week)	None or mainly sedentary	No formal schooling
64	Female	Married	With family members/others	No problem	Unemployed/ Retired	0	3	Dont know	Dont know	Dont know	Dont know	Dont know	Dont know	Dont know	-99	-99	No or some difficulties	No or some difficulties	Yes	Rarely or sometimes (2 times or less/week)	Regular physical activity (at least 2-4 hours per week)	No formal schooling
69	Female	Married	Alone	No problem	Unemployed/ Retired	0	2	Dont know	Dont know	Dont know	Dont know	Dont know	Dont know	Dont know	-99	-99	No or some difficulties	No or some difficulties	Yes	Rarely or sometimes (2 times or less/week)	Regular physical activity (at least 2-4 hours per week)	No formal schooling
68	Female	Married	Alone	Low memory or concentration	Unemployed/ Retired	0	2	Dont know	Dont know	Dont know	Dont know	Dont know	Dont know	Dont know	-99	-99	No or some difficulties	No or some difficulties	Yes	Rarely or sometimes (2 times or less/week)	Regular physical activity (at least 2-4 hours per week)	No formal schooling
64	Male	Married	With family members/others	No problem	Unemployed/ Retired	0	8	No	No	No	No	No	No	No	0	0	A lot of difficulties or unable	A lot of difficulties or unable	Yes	Often or almost always (3 or more times per week)	None or mainly sedentary	No formal schooling
63	Male	Married	With family members/others	Low memory or concentration	Unemployed/ Retired	0	4	No	No	No	No	No	No	No	0	0	No or some difficulties	No or some difficulties	Yes	Rarely or sometimes (2 times or less/week)	Regular physical activity (at least 2-4 hours per week)	Having formal schooling
64	Female	Married	Alone	Low memory or concentration	Housewife	0	5	Yes	No	No	No	No	No	No	0	0	No or some difficulties	No or some difficulties	Yes	Rarely or sometimes (2 times or less/week)	Regular physical activity (at least 2-4 hours per week)	No formal schooling
63	Male	Married	With family members/others	No problem	Unemployed/ Retired	3000	6	No	No	Yes	Yes	Yes	Yes	Yes	1	1	A lot of difficulties or unable	A lot of difficulties or unable	Yes	Often or almost always (3 or more times per week)	Regular physical activity (at least 2-4 hours per week)	Having formal schooling
62	Male	Married	With family members/others	No problem	Unemployed/ Retired	0	4	No	No	No	No	No	No	No	0	0	No or some difficulties	A lot of difficulties or unable	No	Rarely or sometimes (2 times or less/week)	None or mainly sedentary	No formal schooling
74	Female	Married	With family members/others	No problem	Unemployed/ Retired	0	2	No	Dont know	No	No	No	Dont know	No	0	0	No or some difficulties	No or some difficulties	Yes	Rarely or sometimes (2 times or less/week)	Regular physical activity (at least 2-4 hours per week)	No formal schooling
68	Male	Married	With family members/others	No problem	Unemployed/ Retired	0	9	No	Yes	Yes	No	Yes	No	Yes	1	1	No or some difficulties	No or some difficulties	No	Rarely or sometimes (2 times or less/week)	None or mainly sedentary	Having formal schooling
63	Male	Married	With family members/others	No problem	Unemployed/ Retired	3000	10	No	No	No	No	No	No	No	0	0	No or some difficulties	No or some difficulties	Yes	Rarely or sometimes (2 times or less/week)	None or mainly sedentary	No formal schooling
62	Male	Married	With family members/others	Low memory or concentration	Unemployed/ Retired	0	8	Yes	No	No	No	No	No	No	0	0	No or some difficulties	No or some difficulties	Yes	Rarely or sometimes (2 times or less/week)	None or mainly sedentary	No formal schooling
65	Male	Married	With family members/others	Low memory or concentration	Unemployed/ Retired	0	7	Yes	No	Yes	No	No	No	No	0	0	No or some difficulties	A lot of difficulties or unable	Yes	Rarely or sometimes (2 times or less/week)	None or mainly sedentary	No formal schooling
69	Male	Married	With family members/others	Low memory or concentration	Unemployed/ Retired	0	3	Yes	Yes	No	Yes	No	No	No	0	0	A lot of difficulties or unable	A lot of difficulties or unable	Yes	Rarely or sometimes (2 times or less/week)	None or mainly sedentary	No formal schooling
71	Female	Married	With family members/others	Low memory or concentration	Disable	0	10	No	No	No	No	No	No	Yes	0	0	No or some difficulties	No or some difficulties	Yes	Rarely or sometimes (2 times or less/week)	Regular physical activity (at least 2-4 hours per week)	No formal schooling
72	Female	Married	With family members/others	Low memory or concentration	Disable	5500	6	No	Yes	No	No	No	No	No	0	0	No or some difficulties	No or some difficulties	Yes	Rarely or sometimes (2 times or less/week)	Regular physical activity (at least 2-4 hours per week)	No formal schooling
64	Male	Married	With family members/others	Low memory or concentration	Disable	0	6	No	No	No	No	No	No	No	0	0	No or some difficulties	No or some difficulties	Yes	Rarely or sometimes (2 times or less/week)	None or mainly sedentary	No formal schooling
64	Female	Married	With family members/others	No problem	Disable	4500	6	No	No	No	No	No	Yes	No	0	0	No or some difficulties	No or some difficulties	No	Rarely or sometimes (2 times or less/week)	None or mainly sedentary	No formal schooling
72	Female	Married	With family members/others	Low memory or concentration	Disable	9000	7	No	No	No	No	No	No	No	0	0	A lot of difficulties or unable	A lot of difficulties or unable	No	Rarely or sometimes (2 times or less/week)	None or mainly sedentary	No formal schooling
64	Male	Married	With family members/others	No problem	Disable	0	7	No	No	No	No	No	No	No	0	0	No or some difficulties	No or some difficulties	Yes	Rarely or sometimes (2 times or less/week)	None or mainly sedentary	No formal schooling
73	Male	Married	With family members/others	Low memory or concentration	Disable	0	6	No	No	No	No	No	No	No	0	0	No or some difficulties	A lot of difficulties or unable	Yes	Rarely or sometimes (2 times or less/week)	None or mainly sedentary	No formal schooling
62	Male	Married	With family members/others	Low memory or concentration	Disable	0	7	No	No	No	No	No	No	No	0	0	No or some difficulties	No or some difficulties	Yes	Rarely or sometimes (2 times or less/week)	None or mainly sedentary	No formal schooling
68	Male	Married	With family members/others	Low memory or concentration	Disable	0	2	No	No	No	No	No	No	No	0	0	No or some difficulties	A lot of difficulties or unable	Yes	Rarely or sometimes (2 times or less/week)	None or mainly sedentary	No formal schooling
75	Female	Married	With family members/others	Low memory or concentration	Disable	4500	10	No	No	No	No	No	No	No	0	0	No or some difficulties	No or some difficulties	Yes	Rarely or sometimes (2 times or less/week)	None or mainly sedentary	No formal schooling
74	Male	Married	With family members/others	Low memory or concentration	Disable	0	6	No	No	No	Yes	No	No	Yes	0	0	A lot of difficulties or unable	A lot of difficulties or unable	Yes	Often or almost always (3 or more times per week)	None or mainly sedentary	No formal schooling
61	Female	Married	With family members/others	Low memory or concentration	Housewife	0	5	Yes	No	No	No	No	No	No	0	0	No or some difficulties	No or some difficulties	Yes	Rarely or sometimes (2 times or less/week)	None or mainly sedentary	No formal schooling
68	Male	Married	Alone	Low memory or concentration	Disable	0	4	No	No	No	No	No	Yes	No	0	0	No or some difficulties	No or some difficulties	Yes	Rarely or sometimes (2 times or less/week)	Regular physical activity (at least 2-4 hours per week)	No formal schooling
69	Female	Married	With family members/others	Low memory or concentration	Housewife	0	2	No	No	No	No	No	No	No	0	0	No or some difficulties	No or some difficulties	Yes	Rarely or sometimes (2 times or less/week)	Regular physical activity (at least 2-4 hours per week)	No formal schooling
74	Female	Married	With family members/others	Low memory or concentration	Disable	0	8	No	No	No	No	No	Yes	No	0	0	No or some difficulties	No or some difficulties	Yes	Rarely or sometimes (2 times or less/week)	None or mainly sedentary	No formal schooling
78	Male	Married	Alone	No problem	Unemployed/ Retired	0	2	No	No	No	Yes	No	Yes	Yes	0	0	A lot of difficulties or unable	A lot of difficulties or unable	Yes	Often or almost always (3 or more times per week)	None or mainly sedentary	No formal schooling
60	Male	Married	With family members/others	No problem	Disable	0	8	No	No	No	Yes	No	No	Yes	0	0	No or some difficulties	No or some difficulties	Yes	Rarely or sometimes (2 times or less/week)	None or mainly sedentary	No formal schooling
62	Female	Widow/Widower	Alone	Low memory or concentration	Disable	0	4	No	Yes	No	No	No	No	No	0	0	A lot of difficulties or unable	A lot of difficulties or unable	Yes	Rarely or sometimes (2 times or less/week)	None or mainly sedentary	No formal schooling
64	Male	Married	With family members/others	Low memory or concentration	Disable	0	4	No	No	No	No	No	No	No	0	0	A lot of difficulties or unable	A lot of difficulties or unable	Yes	Rarely or sometimes (2 times or less/week)	None or mainly sedentary	No formal schooling
64	Male	Married	With family members/others	Low memory or concentration	Disable	0	8	No	No	No	No	No	No	No	0	0	A lot of difficulties or unable	A lot of difficulties or unable	Yes	Rarely or sometimes (2 times or less/week)	None or mainly sedentary	No formal schooling
69	Female	Widow/Widower	With family members/others	Low memory or concentration	Disable	0	5	No	No	No	No	No	No	No	0	0	A lot of difficulties or unable	A lot of difficulties or unable	Yes	Often or almost always (3 or more times per week)	None or mainly sedentary	No formal schooling
69	Male	Married	With family members/others	Low memory or concentration	Disable	0	6	No	No	No	No	No	No	No	0	0	A lot of difficulties or unable	A lot of difficulties or unable	Yes	Rarely or sometimes (2 times or less/week)	None or mainly sedentary	No formal schooling
60	Female	Married	With family members/others	Low memory or concentration	Disable	0	2	No	Yes	No	No	No	No	No	0	0	A lot of difficulties or unable	A lot of difficulties or unable	Yes	Rarely or sometimes (2 times or less/week)	None or mainly sedentary	No formal schooling
61	Female	Married	With family members/others	Low memory or concentration	Disable	0	5	No	No	Dont know	No	No	No	No	0	0	A lot of difficulties or unable	A lot of difficulties or unable	Yes	Rarely or sometimes (2 times or less/week)	None or mainly sedentary	No formal schooling
66	Female	Married	With family members/others	Low memory or concentration	Disable	0	5	No	No	Dont know	No	Dont know	Dont know	No	0	0	A lot of difficulties or unable	A lot of difficulties or unable	Yes	Rarely or sometimes (2 times or less/week)	None or mainly sedentary	No formal schooling
70	Female	Widow/Widower	With family members/others	No problem	Unemployed/ Retired	2000	7	No	No	No	No	No	No	No	0	0	No or some difficulties	No or some difficulties	Yes	Rarely or sometimes (2 times or less/week)	Regular physical activity (at least 2-4 hours per week)	No formal schooling
74	Female	Widow/Widower	Alone	No problem	Unemployed/ Retired	0	2	No	No	No	No	No	Yes	No	0	0	A lot of difficulties or unable	A lot of difficulties or unable	Yes	Often or almost always (3 or more times per week)	None or mainly sedentary	No formal schooling
66	Male	Married	With family members/others	No problem	Unemployed/ Retired	5000	7	No	No	No	No	No	No	No	1	0	No or some difficulties	No or some difficulties	Yes	Rarely or sometimes (2 times or less/week)	Regular physical activity (at least 2-4 hours per week)	Having formal schooling
63	Male	Married	With family members/others	Low memory or concentration	Housewife	0	2	Dont know	No	No	No	No	No	No	0	0	A lot of difficulties or unable	A lot of difficulties or unable	Yes	Rarely or sometimes (2 times or less/week)	Regular physical activity (at least 2-4 hours per week)	No formal schooling
64	Male	Married	With family members/others	No problem	Small business (milkman, fruit, vegetable seller etc.)	6000	4	Yes	No	No	No	No	No	No	0	0	No or some difficulties	No or some difficulties	No	Rarely or sometimes (2 times or less/week)	None or mainly sedentary	No formal schooling
63	Female	Married	With family members/others	No problem	Housewife	0	6	No	No	No	No	No	No	No	0	0	No or some difficulties	No or some difficulties	No	Rarely or sometimes (2 times or less/week)	None or mainly sedentary	No formal schooling
64	Female	Married	With family members/others	No problem	Housewife	0	2	Yes	No	No	No	No	No	No	0	-99	No or some difficulties	No or some difficulties	No	Rarely or sometimes (2 times or less/week)	None or mainly sedentary	No formal schooling
64	Female	Married	With family members/others	No problem	Housewife	0	5	Yes	No	No	No	No	No	Yes	0	0	A lot of difficulties or unable	A lot of difficulties or unable	No	Rarely or sometimes (2 times or less/week)	None or mainly sedentary	No formal schooling
64	Female	Married	With family members/others	No problem	Housewife	0	8	No	Yes	No	No	No	No	No	0	0	No or some difficulties	No or some difficulties	No	Rarely or sometimes (2 times or less/week)	None or mainly sedentary	No formal schooling
68	Female	Married	With family members/others	No problem	Housewife	0	6	No	No	No	No	No	No	No	0	0	No or some difficulties	No or some difficulties	No	Rarely or sometimes (2 times or less/week)	None or mainly sedentary	No formal schooling
75	Male	Married	With family members/others	No problem	Unemployed/ Retired	0	3	Yes	Yes	No	No	No	No	No	0	0	No or some difficulties	No or some difficulties	No	Rarely or sometimes (2 times or less/week)	None or mainly sedentary	No formal schooling
64	Female	Married	Alone	No problem	Housewife	0	3	Yes	No	No	No	No	Yes	No	0	0	No or some difficulties	No or some difficulties	No	Rarely or sometimes (2 times or less/week)	None or mainly sedentary	No formal schooling
74	Female	Married	With family members/others	No problem	Housewife	0	6	Yes	No	No	No	No	No	No	0	0	No or some difficulties	No or some difficulties	No	Rarely or sometimes (2 times or less/week)	None or mainly sedentary	No formal schooling
64	Male	Married	With family members/others	No problem	Unemployed/ Retired	0	4	Yes	No	No	No	No	No	Yes	0	0	No or some difficulties	No or some difficulties	No	Rarely or sometimes (2 times or less/week)	None or mainly sedentary	No formal schooling
64	Female	Married	With family members/others	No problem	Housewife	0	2	No	No	No	No	No	No	No	0	0	No or some difficulties	No or some difficulties	No	Rarely or sometimes (2 times or less/week)	None or mainly sedentary	No formal schooling
89	Male	Married	With family members/others	No problem	Unemployed/ Retired	0	3	No	No	Yes	No	No	No	Yes	0	0	A lot of difficulties or unable	A lot of difficulties or unable	No	Rarely or sometimes (2 times or less/week)	None or mainly sedentary	No formal schooling
63	Female	Married	Alone	No problem	Housewife	0	2	No	No	No	No	No	No	No	0	0	No or some difficulties	No or some difficulties	Yes	Rarely or sometimes (2 times or less/week)	None or mainly sedentary	No formal schooling
68	Male	Married	With family members/others	No problem	Day labourer	3000	7	No	No	No	No	No	No	No	0	0	No or some difficulties	No or some difficulties	Yes	Rarely or sometimes (2 times or less/week)	Regular physical activity (at least 2-4 hours per week)	Having formal schooling
61	Male	Widow/Widower	Alone	No problem	Unemployed/ Retired	0	2	No	No	No	No	No	No	No	0	0	No or some difficulties	No or some difficulties	No	Rarely or sometimes (2 times or less/week)	None or mainly sedentary	No formal schooling
98	Male	Widow/Widower	With family members/others	Low memory or concentration	Unemployed/ Retired	5000	5	No	Dont know	No	Dont know	No	Dont know	Dont know	-99	0	A lot of difficulties or unable	A lot of difficulties or unable	No	Often or almost always (3 or more times per week)	None or mainly sedentary	Having formal schooling
61	Male	Married	With family members/others	No problem	Day labourer	5000	5	Dont know	Dont know	Dont know	No	Dont know	No	No	-99	-99	No or some difficulties	No or some difficulties	No	Rarely or sometimes (2 times or less/week)	Regular physical activity (at least 2-4 hours per week)	No formal schooling
76	Male	Widow/Widower	With family members/others	Low memory or concentration	Unemployed/ Retired	3000	3	Yes	No	Yes	Yes	Yes	Yes	No	0	0	No or some difficulties	A lot of difficulties or unable	Yes	Rarely or sometimes (2 times or less/week)	None or mainly sedentary	Having formal schooling
74	Male	Married	With family members/others	No problem	Day labourer	1200	7	No	No	No	No	No	No	No	0	0	No or some difficulties	No or some difficulties	Yes	Rarely or sometimes (2 times or less/week)	Regular physical activity (at least 2-4 hours per week)	No formal schooling
71	Male	Married	With family members/others	No problem	Unemployed/ Retired	0	2	No	Yes	No	No	No	No	No	0	0	No or some difficulties	No or some difficulties	Yes	Rarely or sometimes (2 times or less/week)	None or mainly sedentary	No formal schooling
89	Female	Widow/Widower	With family members/others	Low memory or concentration	Disable	0	2	No	No	No	No	No	No	No	0	0	A lot of difficulties or unable	A lot of difficulties or unable	Yes	Rarely or sometimes (2 times or less/week)	None or mainly sedentary	Having formal schooling
61	Male	Married	With family members/others	No problem	Unemployed/ Retired	3000	3	Dont know	Dont know	No	No	No	No	No	-99	0	No or some difficulties	No or some difficulties	Yes	Rarely or sometimes (2 times or less/week)	None or mainly sedentary	No formal schooling
68	Female	Widow/Widower	With family members/others	Low memory or concentration	Disable	3000	3	Dont know	Yes	Dont know	Yes	Dont know	Dont know	Dont know	-99	-99	A lot of difficulties or unable	A lot of difficulties or unable	Yes	Often or almost always (3 or more times per week)	None or mainly sedentary	No formal schooling
86	Male	Married	With family members/others	Low memory or concentration	Disable	6000	6	Yes	Yes	Yes	Yes	Yes	Yes	Yes	0	1	A lot of difficulties or unable	A lot of difficulties or unable	No	Often or almost always (3 or more times per week)	None or mainly sedentary	No formal schooling
61	Male	Married	With family members/others	Low memory or concentration	Household based work (weaving, handicraft)	5000	4	No	No	No	No	No	No	No	0	0	No or some difficulties	No or some difficulties	Yes	Rarely or sometimes (2 times or less/week)	Regular physical activity (at least 2-4 hours per week)	No formal schooling
62	Male	Married	With family members/others	No problem	Day labourer	3000	7	No	No	No	No	No	No	No	0	0	No or some difficulties	A lot of difficulties or unable	No	Often or almost always (3 or more times per week)	Regular physical activity (at least 2-4 hours per week)	No formal schooling
67	Male	Married	With family members/others	Low memory or concentration	Household based work (weaving, handicraft)	500	5	Dont know	Dont know	Dont know	Dont know	Dont know	Dont know	Dont know	-99	-99	No or some difficulties	No or some difficulties	No	Rarely or sometimes (2 times or less/week)	Regular physical activity (at least 2-4 hours per week)	Having formal schooling
62	Female	Married	With family members/others	No problem	Housewife	0	2	Dont know	No	No	No	No	No	No	0	0	No or some difficulties	No or some difficulties	Yes	Rarely or sometimes (2 times or less/week)	Regular physical activity (at least 2-4 hours per week)	Having formal schooling
61	Male	Married	With family members/others	No problem	Household based work (weaving, handicraft)	1500	2	No	No	No	No	No	No	No	0	0	No or some difficulties	No or some difficulties	Yes	Rarely or sometimes (2 times or less/week)	Regular physical activity (at least 2-4 hours per week)	Having formal schooling
73	Female	Married	Alone	No problem	Unemployed/ Retired	0	2	No	No	No	No	No	No	No	0	0	No or some difficulties	A lot of difficulties or unable	No	Rarely or sometimes (2 times or less/week)	None or mainly sedentary	No formal schooling
63	Female	Married	With family members/others	No problem	Unemployed/ Retired	0	2	No	No	No	No	No	No	No	0	0	No or some difficulties	No or some difficulties	No	Rarely or sometimes (2 times or less/week)	Regular physical activity (at least 2-4 hours per week)	No formal schooling
64	Female	Widow/Widower	With family members/others	Low memory or concentration	Unemployed/ Retired	4000	5	Dont know	Yes	Yes	Dont know	Dont know	No	No	-99	-99	A lot of difficulties or unable	A lot of difficulties or unable	Yes	Rarely or sometimes (2 times or less/week)	None or mainly sedentary	No formal schooling
73	Female	Widow/Widower	Alone	Low memory or concentration	Unemployed/ Retired	800	3	Dont know	Yes	Yes	Dont know	Dont know	No	No	-99	0	A lot of difficulties or unable	A lot of difficulties or unable	No	Rarely or sometimes (2 times or less/week)	None or mainly sedentary	No formal schooling
100	Female	Widow/Widower	Alone	Low memory or concentration	Unemployed/ Retired	1000	4	Dont know	Yes	Yes	No	Dont know	No	Dont know	0	0	A lot of difficulties or unable	A lot of difficulties or unable	Yes	Rarely or sometimes (2 times or less/week)	None or mainly sedentary	No formal schooling
61	Male	Married	With family members/others	No problem	Household based work (weaving, handicraft)	1500	9	No	No	No	No	No	No	No	0	0	No or some difficulties	No or some difficulties	No	Rarely or sometimes (2 times or less/week)	None or mainly sedentary	No formal schooling
65	Male	Married	With family members/others	No problem	Household based work (weaving, handicraft)	2000	4	No	No	No	No	No	No	No	0	0	A lot of difficulties or unable	No or some difficulties	Yes	Rarely or sometimes (2 times or less/week)	Regular physical activity (at least 2-4 hours per week)	No formal schooling
68	Male	Married	Alone	Low memory or concentration	Unemployed/ Retired	0	2	Yes	Yes	No	No	No	Yes	No	0	0	A lot of difficulties or unable	A lot of difficulties or unable	Yes	Rarely or sometimes (2 times or less/week)	None or mainly sedentary	Having formal schooling
69	Female	Married	With family members/others	Low memory or concentration	Housewife	0	3	Yes	Yes	No	No	No	No	No	0	0	A lot of difficulties or unable	A lot of difficulties or unable	Yes	Rarely or sometimes (2 times or less/week)	None or mainly sedentary	No formal schooling
61	Male	Married	With family members/others	Low memory or concentration	Unemployed/ Retired	1014	5	No	Yes	Yes	No	No	No	No	0	0	No or some difficulties	No or some difficulties	No	Rarely or sometimes (2 times or less/week)	Regular physical activity (at least 2-4 hours per week)	No formal schooling
64	Female	Widow/Widower	Alone	No problem	Unemployed/ Retired	900	5	No	No	No	Yes	No	No	No	0	0	No or some difficulties	A lot of difficulties or unable	No	Often or almost always (3 or more times per week)	None or mainly sedentary	No formal schooling
79	Female	Widow/Widower	With family members/others	Low memory or concentration	Unemployed/ Retired	1000	5	Yes	No	No	Yes	No	No	Yes	0	0	A lot of difficulties or unable	A lot of difficulties or unable	No	Often or almost always (3 or more times per week)	None or mainly sedentary	No formal schooling
79	Male	Married	With family members/others	No problem	Unemployed/ Retired	1000	4	Yes	Yes	Yes	No	No	No	No	0	0	No or some difficulties	No or some difficulties	No	Rarely or sometimes (2 times or less/week)	Regular physical activity (at least 2-4 hours per week)	No formal schooling
78	Female	Widow/Widower	With family members/others	No problem	Disable	0	8	No	Yes	Yes	Yes	No	Yes	Yes	0	0	A lot of difficulties or unable	A lot of difficulties or unable	Yes	Often or almost always (3 or more times per week)	None or mainly sedentary	No formal schooling
63	Male	Married	With family members/others	Low memory or concentration	Disable	0	7	No	No	No	Yes	No	No	No	0	0	A lot of difficulties or unable	A lot of difficulties or unable	Yes	Often or almost always (3 or more times per week)	None or mainly sedentary	No formal schooling
69	Male	Married	With family members/others	Low memory or concentration	Unemployed/ Retired	5000	9	No	Yes	No	No	No	No	No	0	0	No or some difficulties	A lot of difficulties or unable	Yes	Rarely or sometimes (2 times or less/week)	None or mainly sedentary	No formal schooling
64	Male	Married	With family members/others	Low memory or concentration	Unemployed/ Retired	0	11	Yes	Yes	No	No	No	No	No	0	0	No or some difficulties	A lot of difficulties or unable	Yes	Rarely or sometimes (2 times or less/week)	None or mainly sedentary	No formal schooling
64	Male	Married	With family members/others	Low memory or concentration	Unemployed/ Retired	0	6	Yes	No	No	No	No	No	No	0	0	A lot of difficulties or unable	A lot of difficulties or unable	Yes	Rarely or sometimes (2 times or less/week)	None or mainly sedentary	No formal schooling
74	Male	Married	With family members/others	Low memory or concentration	Unemployed/ Retired	4000	5	Yes	No	No	No	No	No	No	0	0	No or some difficulties	A lot of difficulties or unable	Yes	Rarely or sometimes (2 times or less/week)	None or mainly sedentary	Having formal schooling
64	Male	Married	With family members/others	Low memory or concentration	Unemployed/ Retired	5000	10	Yes	Yes	Yes	No	No	No	No	-99	-99	No or some difficulties	A lot of difficulties or unable	Yes	Rarely or sometimes (2 times or less/week)	None or mainly sedentary	No formal schooling
76	Male	Married	With family members/others	No problem	Unemployed/ Retired	0	2	Yes	No	No	No	No	No	Dont know	-99	-99	No or some difficulties	No or some difficulties	Yes	Rarely or sometimes (2 times or less/week)	Regular physical activity (at least 2-4 hours per week)	No formal schooling
64	Male	Married	With family members/others	Low memory or concentration	Unemployed/ Retired	0	5	Yes	No	Yes	Yes	No	No	No	1	0	A lot of difficulties or unable	A lot of difficulties or unable	Yes	Often or almost always (3 or more times per week)	None or mainly sedentary	No formal schooling
63	Male	Married	Alone	No problem	Unemployed/ Retired	0	2	Dont know	Dont know	Dont know	Dont know	Dont know	Dont know	Dont know	-99	-99	No or some difficulties	No or some difficulties	Yes	Rarely or sometimes (2 times or less/week)	Regular physical activity (at least 2-4 hours per week)	No formal schooling
70	Female	Married	Alone	Low memory or concentration	Unemployed/ Retired	0	2	Dont know	Dont know	Dont know	Dont know	Dont know	Dont know	Dont know	-99	-99	No or some difficulties	No or some difficulties	Yes	Rarely or sometimes (2 times or less/week)	Regular physical activity (at least 2-4 hours per week)	No formal schooling
76	Male	Married	With family members/others	Low memory or concentration	Day labourer	3000	2	Yes	Yes	Yes	Yes	Yes	Yes	Yes	1	1	No or some difficulties	No or some difficulties	Yes	Rarely or sometimes (2 times or less/week)	Regular physical activity (at least 2-4 hours per week)	No formal schooling
66	Female	Married	With family members/others	No problem	Day labourer	5000	2	No	No	No	No	No	No	No	0	0	No or some difficulties	No or some difficulties	Yes	Rarely or sometimes (2 times or less/week)	Regular physical activity (at least 2-4 hours per week)	No formal schooling
61	Male	Married	With family members/others	Low memory or concentration	Housewife	0	3	Yes	Yes	Yes	Yes	Yes	Yes	Yes	1	1	A lot of difficulties or unable	A lot of difficulties or unable	Yes	Often or almost always (3 or more times per week)	None or mainly sedentary	No formal schooling
62	Male	Married	With family members/others	No problem	Agriculture	50000	3	No	No	No	No	No	No	No	0	0	No or some difficulties	No or some difficulties	Yes	Rarely or sometimes (2 times or less/week)	None or mainly sedentary	No formal schooling
65	Male	Married	With family members/others	No problem	Unemployed/ Retired	3000	3	Yes	Yes	Yes	Yes	Yes	Yes	Yes	1	1	No or some difficulties	No or some difficulties	Yes	Rarely or sometimes (2 times or less/week)	Regular physical activity (at least 2-4 hours per week)	No formal schooling
74	Male	Married	With family members/others	No problem	Unemployed/ Retired	3000	3	No	No	No	No	No	No	No	0	0	No or some difficulties	No or some difficulties	Yes	Rarely or sometimes (2 times or less/week)	Regular physical activity (at least 2-4 hours per week)	No formal schooling
65	Male	Married	With family members/others	Low memory or concentration	Disable	0	4	No	No	No	No	No	No	No	0	1	A lot of difficulties or unable	A lot of difficulties or unable	Yes	Often or almost always (3 or more times per week)	None or mainly sedentary	No formal schooling
60	Female	Widow/Widower	With family members/others	Low memory or concentration	Housewife	0	2	Yes	No	No	No	No	No	No	0	0	A lot of difficulties or unable	A lot of difficulties or unable	Yes	Often or almost always (3 or more times per week)	None or mainly sedentary	No formal schooling
65	Female	Married	With family members/others	Low memory or concentration	Housewife	0	2	No	No	No	No	No	No	No	0	0	A lot of difficulties or unable	A lot of difficulties or unable	Yes	Often or almost always (3 or more times per week)	None or mainly sedentary	No formal schooling
62	Male	Married	With family members/others	No problem	Day labourer	3000	7	Yes	No	No	No	No	No	No	0	0	No or some difficulties	No or some difficulties	No	Rarely or sometimes (2 times or less/week)	Regular physical activity (at least 2-4 hours per week)	No formal schooling
68	Male	Married	With family members/others	Low memory or concentration	Disable	0	2	Yes	No	No	No	No	No	No	0	0	No or some difficulties	No or some difficulties	Yes	Rarely or sometimes (2 times or less/week)	None or mainly sedentary	No formal schooling
64	Female	Widow/Widower	With family members/others	Low memory or concentration	Housewife	0	3	Yes	No	No	No	No	No	No	0	0	No or some difficulties	No or some difficulties	Yes	Rarely or sometimes (2 times or less/week)	Regular physical activity (at least 2-4 hours per week)	No formal schooling
64	Male	Married	With family members/others	No problem	Day labourer	1000	5	No	No	No	No	No	No	No	0	0	No or some difficulties	No or some difficulties	No	Rarely or sometimes (2 times or less/week)	Regular physical activity (at least 2-4 hours per week)	Having formal schooling
63	Male	Divorced	With family members/others	Low memory or concentration	Disable	0	6	Yes	No	No	No	No	No	No	0	0	A lot of difficulties or unable	A lot of difficulties or unable	Yes	Often or almost always (3 or more times per week)	None or mainly sedentary	No formal schooling
60	Female	Married	With family members/others	No problem	Housewife	0	4	No	No	No	No	No	No	No	0	0	No or some difficulties	No or some difficulties	Yes	Rarely or sometimes (2 times or less/week)	Regular physical activity (at least 2-4 hours per week)	No formal schooling
64	Female	Married	With family members/others	No problem	Housewife	0	5	Yes	No	No	No	No	No	No	0	0	No or some difficulties	No or some difficulties	Yes	Rarely or sometimes (2 times or less/week)	None or mainly sedentary	No formal schooling
77	Male	Married	With family members/others	Low memory or concentration	Disable	1908	4	No	No	No	No	No	No	No	0	0	No or some difficulties	No or some difficulties	Yes	Rarely or sometimes (2 times or less/week)	None or mainly sedentary	No formal schooling
60	Male	Married	With family members/others	No problem	Unemployed/ Retired	0	6	No	No	No	No	No	No	No	0	0	No or some difficulties	No or some difficulties	No	Rarely or sometimes (2 times or less/week)	Regular physical activity (at least 2-4 hours per week)	Having formal schooling
64	Female	Widow/Widower	With family members/others	No problem	Unemployed/ Retired	0	4	No	No	No	No	No	No	No	0	0	A lot of difficulties or unable	A lot of difficulties or unable	No	Rarely or sometimes (2 times or less/week)	None or mainly sedentary	No formal schooling
64	Male	Married	With family members/others	No problem	Unemployed/ Retired	0	5	No	No	No	No	No	No	No	0	0	No or some difficulties	No or some difficulties	No	Rarely or sometimes (2 times or less/week)	Regular physical activity (at least 2-4 hours per week)	No formal schooling
62	Female	Married	With family members/others	No problem	Unemployed/ Retired	0	3	No	Yes	No	No	No	No	No	0	0	No or some difficulties	No or some difficulties	Yes	Rarely or sometimes (2 times or less/week)	None or mainly sedentary	No formal schooling
74	Female	Widow/Widower	With family members/others	No problem	Unemployed/ Retired	0	2	No	Yes	No	No	No	No	No	0	0	No or some difficulties	No or some difficulties	No	Rarely or sometimes (2 times or less/week)	None or mainly sedentary	No formal schooling
66	Female	Widow/Widower	With family members/others	No problem	Housewife	0	2	No	No	No	No	No	No	No	0	0	No or some difficulties	No or some difficulties	No	Rarely or sometimes (2 times or less/week)	Regular physical activity (at least 2-4 hours per week)	No formal schooling
61	Male	Married	With family members/others	No problem	Disable	0	4	No	No	No	Yes	No	No	No	1	0	No or some difficulties	No or some difficulties	No	Rarely or sometimes (2 times or less/week)	None or mainly sedentary	No formal schooling
63	Female	Widow/Widower	Alone	No problem	Disable	0	6	No	No	No	Yes	No	No	No	0	0	A lot of difficulties or unable	A lot of difficulties or unable	No	Rarely or sometimes (2 times or less/week)	None or mainly sedentary	No formal schooling
61	Female	Widow/Widower	With family members/others	No problem	Disable	0	7	No	No	Yes	No	No	No	No	0	0	No or some difficulties	No or some difficulties	No	Rarely or sometimes (2 times or less/week)	None or mainly sedentary	No formal schooling
74	Female	Widow/Widower	With family members/others	No problem	Disable	0	8	No	No	Yes	No	No	Yes	Yes	0	0	A lot of difficulties or unable	No or some difficulties	No	Rarely or sometimes (2 times or less/week)	None or mainly sedentary	No formal schooling
64	Female	Widow/Widower	With family members/others	No problem	Unemployed/ Retired	5000	6	No	No	Yes	No	No	No	No	0	0	No or some difficulties	No or some difficulties	No	Rarely or sometimes (2 times or less/week)	None or mainly sedentary	No formal schooling
64	Male	Married	With family members/others	No problem	Unemployed/ Retired	4000	3	No	No	No	No	No	No	No	0	0	No or some difficulties	No or some difficulties	No	Rarely or sometimes (2 times or less/week)	None or mainly sedentary	No formal schooling
66	Female	Widow/Widower	With family members/others	No problem	Unemployed/ Retired	0	10	No	No	No	No	No	Yes	No	0	0	A lot of difficulties or unable	A lot of difficulties or unable	No	Often or almost always (3 or more times per week)	None or mainly sedentary	No formal schooling
73	Female	Widow/Widower	With family members/others	Low memory or concentration	Unemployed/ Retired	1029	6	Yes	Yes	No	No	No	Yes	No	0	0	A lot of difficulties or unable	A lot of difficulties or unable	No	Often or almost always (3 or more times per week)	None or mainly sedentary	No formal schooling
64	Female	Widow/Widower	With family members/others	No problem	Unemployed/ Retired	1000	3	No	No	No	Yes	No	No	No	0	0	A lot of difficulties or unable	No or some difficulties	No	Often or almost always (3 or more times per week)	Regular physical activity (at least 2-4 hours per week)	Having formal schooling
67	Male	Married	Alone	Low memory or concentration	Unemployed/ Retired	1000	2	Yes	No	No	No	No	No	No	0	0	No or some difficulties	No or some difficulties	Yes	Rarely or sometimes (2 times or less/week)	Regular physical activity (at least 2-4 hours per week)	No formal schooling
65	Female	Widow/Widower	With family members/others	Low memory or concentration	Unemployed/ Retired	1000	3	No	No	No	No	No	No	No	0	0	No or some difficulties	No or some difficulties	No	Often or almost always (3 or more times per week)	None or mainly sedentary	No formal schooling
63	Male	Married	With family members/others	No problem	Unemployed/ Retired	1000	5	Yes	No	No	No	No	No	No	0	0	A lot of difficulties or unable	No or some difficulties	No	Often or almost always (3 or more times per week)	None or mainly sedentary	No formal schooling
72	Male	Married	Alone	No problem	Unemployed/ Retired	0	2	No	Yes	No	No	No	No	No	0	0	No or some difficulties	No or some difficulties	Yes	Rarely or sometimes (2 times or less/week)	Regular physical activity (at least 2-4 hours per week)	No formal schooling
61	Male	Married	With family members/others	Low memory or concentration	Day labourer	1200	8	Yes	No	No	No	No	No	No	0	0	No or some difficulties	No or some difficulties	Yes	Rarely or sometimes (2 times or less/week)	None or mainly sedentary	No formal schooling
75	Male	Married	With family members/others	Low memory or concentration	Unemployed/ Retired	0	3	Yes	Yes	No	No	No	Dont know	No	0	0	No or some difficulties	A lot of difficulties or unable	Yes	Rarely or sometimes (2 times or less/week)	None or mainly sedentary	No formal schooling
72	Male	Married	With family members/others	Low memory or concentration	Unemployed/ Retired	0	12	No	No	Yes	No	No	No	No	0	0	No or some difficulties	A lot of difficulties or unable	Yes	Rarely or sometimes (2 times or less/week)	None or mainly sedentary	Having formal schooling
76	Male	Married	With family members/others	Low memory or concentration	Unemployed/ Retired	0	5	Yes	Yes	Yes	No	No	No	No	0	0	A lot of difficulties or unable	A lot of difficulties or unable	Yes	Rarely or sometimes (2 times or less/week)	None or mainly sedentary	No formal schooling
64	Male	Married	With family members/others	Low memory or concentration	Household based work (weaving, handicraft)	500	4	Yes	Yes	Yes	Yes	Yes	No	Yes	0	0	A lot of difficulties or unable	A lot of difficulties or unable	Yes	Often or almost always (3 or more times per week)	Regular physical activity (at least 2-4 hours per week)	No formal schooling
60	Female	Widow/Widower	With family members/others	Low memory or concentration	Maid	2500	2	Yes	Yes	Yes	Yes	Yes	No	Yes	0	0	A lot of difficulties or unable	A lot of difficulties or unable	Yes	Rarely or sometimes (2 times or less/week)	Regular physical activity (at least 2-4 hours per week)	No formal schooling
63	Female	Widow/Widower	With family members/others	Low memory or concentration	Housewife	0	5	Yes	Yes	No	No	No	No	No	0	0	A lot of difficulties or unable	A lot of difficulties or unable	No	Often or almost always (3 or more times per week)	None or mainly sedentary	No formal schooling
69	Male	Married	With family members/others	Low memory or concentration	Housewife	0	3	No	No	No	No	No	No	No	0	0	A lot of difficulties or unable	A lot of difficulties or unable	Yes	Rarely or sometimes (2 times or less/week)	Regular physical activity (at least 2-4 hours per week)	Having formal schooling
61	Male	Married	With family members/others	No problem	Disable	0	2	No	No	No	No	No	No	No	0	0	No or some difficulties	No or some difficulties	Yes	Rarely or sometimes (2 times or less/week)	None or mainly sedentary	No formal schooling
60	Male	Married	With family members/others	No problem	Disable	0	6	No	No	No	No	No	No	No	0	0	No or some difficulties	No or some difficulties	Yes	Rarely or sometimes (2 times or less/week)	None or mainly sedentary	No formal schooling
60	Male	Married	With family members/others	No problem	Disable	1000	9	No	No	No	No	No	No	No	0	0	No or some difficulties	No or some difficulties	Yes	Rarely or sometimes (2 times or less/week)	None or mainly sedentary	No formal schooling
64	Male	Married	With family members/others	No problem	Unemployed/ Retired	5000	5	No	No	No	No	No	No	Dont know	-99	0	No or some difficulties	A lot of difficulties or unable	Yes	Rarely or sometimes (2 times or less/week)	None or mainly sedentary	No formal schooling
60	Male	Married	With family members/others	No problem	Unemployed/ Retired	0	6	No	No	No	No	No	No	No	0	0	No or some difficulties	A lot of difficulties or unable	Yes	Rarely or sometimes (2 times or less/week)	None or mainly sedentary	No formal schooling
64	Female	Married	With family members/others	No problem	Housewife	0	3	Yes	No	No	No	No	No	No	0	0	No or some difficulties	No or some difficulties	Yes	Rarely or sometimes (2 times or less/week)	Regular physical activity (at least 2-4 hours per week)	No formal schooling
62	Female	Married	With family members/others	No problem	Housewife	0	2	No	No	No	No	No	No	No	0	0	No or some difficulties	No or some difficulties	Yes	Rarely or sometimes (2 times or less/week)	Regular physical activity (at least 2-4 hours per week)	No formal schooling
88	Male	Married	With family members/others	Low memory or concentration	Disable	0	3	No	No	No	No	No	No	No	0	0	A lot of difficulties or unable	A lot of difficulties or unable	Yes	Often or almost always (3 or more times per week)	None or mainly sedentary	No formal schooling
61	Male	Married	With family members/others	No problem	Unemployed/ Retired	0	3	No	No	No	No	No	No	No	0	0	No or some difficulties	No or some difficulties	Yes	Rarely or sometimes (2 times or less/week)	Regular physical activity (at least 2-4 hours per week)	Having formal schooling
61	Female	Married	With family members/others	No problem	Housewife	0	3	Yes	No	No	No	No	No	No	0	0	No or some difficulties	No or some difficulties	Yes	Rarely or sometimes (2 times or less/week)	Regular physical activity (at least 2-4 hours per week)	No formal schooling
64	Female	Married	With family members/others	No problem	Housewife	0	3	No	No	No	No	No	No	No	0	0	No or some difficulties	No or some difficulties	Yes	Rarely or sometimes (2 times or less/week)	Regular physical activity (at least 2-4 hours per week)	No formal schooling
67	Female	Married	Alone	No problem	Housewife	0	2	Yes	No	No	No	No	No	No	0	0	No or some difficulties	No or some difficulties	Yes	Rarely or sometimes (2 times or less/week)	Regular physical activity (at least 2-4 hours per week)	No formal schooling
65	Female	Married	Alone	No problem	Housewife	0	2	Yes	No	No	No	No	No	No	-99	-99	No or some difficulties	No or some difficulties	Yes	Rarely or sometimes (2 times or less/week)	Regular physical activity (at least 2-4 hours per week)	No formal schooling
62	Female	Married	With family members/others	No problem	Housewife	0	4	Yes	No	No	No	Dont know	Yes	No	-99	-99	No or some difficulties	No or some difficulties	Yes	Rarely or sometimes (2 times or less/week)	Regular physical activity (at least 2-4 hours per week)	No formal schooling
67	Male	Married	With family members/others	No problem	Disable	0	4	Yes	No	No	No	Dont know	Dont know	No	0	0	No or some difficulties	No or some difficulties	Yes	Rarely or sometimes (2 times or less/week)	Regular physical activity (at least 2-4 hours per week)	No formal schooling
62	Female	Married	With family members/others	No problem	Housewife	50000	4	Yes	Yes	Yes	Yes	Yes	Yes	Yes	1	1	A lot of difficulties or unable	A lot of difficulties or unable	No	Often or almost always (3 or more times per week)	None or mainly sedentary	No formal schooling
62	Male	Married	With family members/others	Low memory or concentration	Unemployed/ Retired	0	4	Yes	Yes	No	No	No	No	No	0	0	No or some difficulties	No or some difficulties	Yes	Rarely or sometimes (2 times or less/week)	None or mainly sedentary	No formal schooling
62	Female	Widow/Widower	With family members/others	Low memory or concentration	Disable	0	2	Yes	Yes	No	No	No	No	Yes	0	0	A lot of difficulties or unable	A lot of difficulties or unable	Yes	Often or almost always (3 or more times per week)	None or mainly sedentary	No formal schooling
61	Male	Married	With family members/others	Low memory or concentration	Day labourer	4400	8	No	No	No	No	No	No	No	0	0	No or some difficulties	No or some difficulties	No	Rarely or sometimes (2 times or less/week)	Regular physical activity (at least 2-4 hours per week)	No formal schooling
69	Female	Widow/Widower	With family members/others	No problem	Disable	0	8	No	Yes	No	No	No	No	No	0	0	No or some difficulties	No or some difficulties	Yes	Rarely or sometimes (2 times or less/week)	Regular physical activity (at least 2-4 hours per week)	No formal schooling
65	Female	Married	With family members/others	Low memory or concentration	Unemployed/ Retired	1000	6	Dont know	No	Dont know	No	Dont know	No	Yes	0	0	No or some difficulties	A lot of difficulties or unable	Yes	Rarely or sometimes (2 times or less/week)	None or mainly sedentary	No formal schooling
66	Male	Married	With family members/others	No problem	Disable	1000	9	Dont know	No	Dont know	No	No	No	Yes	0	0	No or some difficulties	No or some difficulties	Yes	Often or almost always (3 or more times per week)	None or mainly sedentary	No formal schooling
60	Male	Married	With family members/others	No problem	Disable	0	7	No	No	No	No	No	No	No	0	0	No or some difficulties	No or some difficulties	Yes	Rarely or sometimes (2 times or less/week)	None or mainly sedentary	Having formal schooling
63	Male	Married	With family members/others	No problem	Disable	500	3	No	No	No	Dont know	Dont know	No	Dont know	0	0	No or some difficulties	No or some difficulties	Yes	Rarely or sometimes (2 times or less/week)	None or mainly sedentary	Having formal schooling
62	Male	Married	With family members/others	No problem	Unemployed/ Retired	1024	3	No	Yes	No	No	No	No	No	0	0	No or some difficulties	No or some difficulties	No	Rarely or sometimes (2 times or less/week)	Regular physical activity (at least 2-4 hours per week)	Having formal schooling
63	Male	Married	With family members/others	No problem	Unemployed/ Retired	1000	4	No	No	No	No	No	No	No	1	0	No or some difficulties	No or some difficulties	Yes	Often or almost always (3 or more times per week)	None or mainly sedentary	No formal schooling
62	Male	Married	With family members/others	No problem	Disable	1000	7	No	No	No	No	No	No	No	0	0	No or some difficulties	No or some difficulties	No	Rarely or sometimes (2 times or less/week)	Regular physical activity (at least 2-4 hours per week)	Having formal schooling
61	Female	Widow/Widower	Alone	Low memory or concentration	Disable	1000	3	Yes	No	No	No	No	No	No	0	0	A lot of difficulties or unable	A lot of difficulties or unable	Yes	Often or almost always (3 or more times per week)	None or mainly sedentary	No formal schooling
60	Female	Married	With family members/others	No problem	Household based work (weaving, handicraft)	2000	2	No	No	No	No	No	No	No	0	0	No or some difficulties	No or some difficulties	Yes	Rarely or sometimes (2 times or less/week)	Regular physical activity (at least 2-4 hours per week)	No formal schooling
66	Male	Married	With family members/others	No problem	Housewife	3000	4	No	No	No	No	No	No	No	0	0	No or some difficulties	No or some difficulties	Yes	Rarely or sometimes (2 times or less/week)	Regular physical activity (at least 2-4 hours per week)	No formal schooling
70	Female	Widow/Widower	With family members/others	Low memory or concentration	Disable	0	4	Yes	No	No	Yes	No	No	No	0	0	No or some difficulties	No or some difficulties	Yes	Rarely or sometimes (2 times or less/week)	None or mainly sedentary	No formal schooling
63	Female	Married	With family members/others	No problem	Disable	0	5	No	No	No	Yes	No	No	No	0	0	A lot of difficulties or unable	A lot of difficulties or unable	Yes	Rarely or sometimes (2 times or less/week)	None or mainly sedentary	No formal schooling
66	Female	Widow/Widower	With family members/others	Low memory or concentration	Disable	0	3	No	No	No	No	No	No	Yes	0	-99	A lot of difficulties or unable	A lot of difficulties or unable	Yes	Often or almost always (3 or more times per week)	Regular physical activity (at least 2-4 hours per week)	No formal schooling
64	Female	Married	With family members/others	No problem	Unemployed/ Retired	0	2	No	Yes	No	No	No	No	Yes	0	0	No or some difficulties	A lot of difficulties or unable	No	Often or almost always (3 or more times per week)	None or mainly sedentary	No formal schooling
74	Male	Widow/Widower	With family members/others	No problem	Disable	0	5	No	Dont know	Dont know	Dont know	No	No	Yes	-99	-99	A lot of difficulties or unable	A lot of difficulties or unable	Yes	Rarely or sometimes (2 times or less/week)	None or mainly sedentary	No formal schooling
64	Female	Widow/Widower	With family members/others	Low memory or concentration	Disable	0	4	No	No	Dont know	No	No	Yes	Yes	0	-99	No or some difficulties	No or some difficulties	Yes	Often or almost always (3 or more times per week)	None or mainly sedentary	No formal schooling
61	Female	Widow/Widower	With family members/others	Low memory or concentration	Unemployed/ Retired	0	4	No	No	Dont know	No	Dont know	No	No	0	0	No or some difficulties	No or some difficulties	Yes	Rarely or sometimes (2 times or less/week)	None or mainly sedentary	No formal schooling
62	Female	Widow/Widower	With family members/others	Low memory or concentration	Disable	0	7	No	No	No	No	Dont know	No	Dont know	0	0	No or some difficulties	No or some difficulties	Yes	Rarely or sometimes (2 times or less/week)	Regular physical activity (at least 2-4 hours per week)	No formal schooling
64	Male	Married	With family members/others	No problem	Unemployed/ Retired	0	4	No	No	No	No	No	No	No	0	0	No or some difficulties	No or some difficulties	Yes	Often or almost always (3 or more times per week)	None or mainly sedentary	No formal schooling
68	Male	Married	With family members/others	Low memory or concentration	Unemployed/ Retired	6000	3	Yes	Yes	No	No	No	No	No	0	0	A lot of difficulties or unable	A lot of difficulties or unable	Yes	Often or almost always (3 or more times per week)	None or mainly sedentary	No formal schooling
69	Female	Married	With family members/others	Low memory or concentration	Unemployed/ Retired	0	2	Yes	No	Yes	No	Dont know	No	Yes	0	0	A lot of difficulties or unable	A lot of difficulties or unable	Yes	Often or almost always (3 or more times per week)	None or mainly sedentary	No formal schooling
94	Male	Married	With family members/others	Low memory or concentration	Unemployed/ Retired	1000	5	Yes	Yes	No	No	No	No	No	0	0	A lot of difficulties or unable	A lot of difficulties or unable	No	Often or almost always (3 or more times per week)	None or mainly sedentary	No formal schooling
64	Male	Married	With family members/others	Low memory or concentration	Unemployed/ Retired	2000	5	Dont know	Dont know	No	No	No	No	No	0	0	A lot of difficulties or unable	No or some difficulties	Yes	Rarely or sometimes (2 times or less/week)	None or mainly sedentary	No formal schooling
64	Male	Married	With family members/others	No problem	Day labourer	3000	6	No	No	No	No	No	No	No	0	0	No or some difficulties	No or some difficulties	Yes	Rarely or sometimes (2 times or less/week)	Regular physical activity (at least 2-4 hours per week)	No formal schooling
64	Female	Married	With family members/others	No problem	Disable	4000	5	No	No	No	No	No	No	No	0	0	No or some difficulties	No or some difficulties	Yes	Rarely or sometimes (2 times or less/week)	Regular physical activity (at least 2-4 hours per week)	No formal schooling
77	Male	Married	With family members/others	Low memory or concentration	Disable	0	2	No	No	No	No	No	No	No	0	0	No or some difficulties	No or some difficulties	Yes	Often or almost always (3 or more times per week)	Regular physical activity (at least 2-4 hours per week)	No formal schooling
64	Female	Widow/Widower	Alone	Low memory or concentration	Household based work (weaving, handicraft)	1500	4	Dont know	Dont know	Dont know	Dont know	Dont know	Dont know	Dont know	-99	0	A lot of difficulties or unable	A lot of difficulties or unable	No	Often or almost always (3 or more times per week)	None or mainly sedentary	No formal schooling
73	Male	Married	With family members/others	Low memory or concentration	Household based work (weaving, handicraft)	500	2	Dont know	Dont know	Dont know	Dont know	Dont know	Dont know	Dont know	-99	-99	A lot of difficulties or unable	No or some difficulties	No	Rarely or sometimes (2 times or less/week)	None or mainly sedentary	No formal schooling
62	Female	Married	With family members/others	No problem	Housewife	0	3	Dont know	Dont know	Dont know	Dont know	Dont know	Dont know	Dont know	-99	-99	No or some difficulties	A lot of difficulties or unable	No	Rarely or sometimes (2 times or less/week)	Regular physical activity (at least 2-4 hours per week)	No formal schooling
67	Male	Married	With family members/others	No problem	Unemployed/ Retired	0	9	Dont know	Dont know	Dont know	Dont know	Dont know	Dont know	Dont know	-99	-99	No or some difficulties	No or some difficulties	No	Rarely or sometimes (2 times or less/week)	Regular physical activity (at least 2-4 hours per week)	No formal schooling
73	Male	Married	With family members/others	Low memory or concentration	Household based work (weaving, handicraft)	1200	3	Dont know	Dont know	Dont know	Dont know	Dont know	Dont know	Dont know	-99	-99	No or some difficulties	No or some difficulties	No	Rarely or sometimes (2 times or less/week)	Regular physical activity (at least 2-4 hours per week)	Having formal schooling
63	Female	Married	With family members/others	No problem	Housewife	0	5	Dont know	Dont know	Dont know	Dont know	Dont know	Dont know	Dont know	-99	-99	A lot of difficulties or unable	A lot of difficulties or unable	Yes	Often or almost always (3 or more times per week)	None or mainly sedentary	No formal schooling
68	Male	Married	With family members/others	No problem	Unemployed/ Retired	2000	5	Dont know	Dont know	Dont know	Dont know	Dont know	Dont know	Dont know	-99	-99	No or some difficulties	No or some difficulties	No	Rarely or sometimes (2 times or less/week)	None or mainly sedentary	Having formal schooling
63	Female	Widow/Widower	Alone	Low memory or concentration	Household based work (weaving, handicraft)	1000	4	Dont know	Dont know	Dont know	Dont know	No	Dont know	No	-99	-99	A lot of difficulties or unable	A lot of difficulties or unable	No	Rarely or sometimes (2 times or less/week)	Regular physical activity (at least 2-4 hours per week)	No formal schooling
68	Female	Married	With family members/others	Low memory or concentration	Maid	2000	2	Dont know	Dont know	Dont know	Dont know	Dont know	Dont know	Dont know	-99	-99	No or some difficulties	No or some difficulties	No	Rarely or sometimes (2 times or less/week)	Regular physical activity (at least 2-4 hours per week)	No formal schooling
61	Female	Married	With family members/others	Low memory or concentration	Housewife	0	4	Dont know	Dont know	Dont know	Dont know	Dont know	Dont know	Dont know	-99	-99	A lot of difficulties or unable	A lot of difficulties or unable	No	Rarely or sometimes (2 times or less/week)	Regular physical activity (at least 2-4 hours per week)	No formal schooling
76	Female	Married	With family members/others	Low memory or concentration	Housewife	0	5	No	No	No	No	No	No	No	0	0	A lot of difficulties or unable	A lot of difficulties or unable	Yes	Often or almost always (3 or more times per week)	None or mainly sedentary	Having formal schooling
80	Male	Married	With family members/others	Low memory or concentration	Disable	0	7	Yes	Yes	No	No	No	No	Yes	-99	0	A lot of difficulties or unable	A lot of difficulties or unable	Yes	Rarely or sometimes (2 times or less/week)	None or mainly sedentary	Having formal schooling
60	Female	Married	With family members/others	Low memory or concentration	Housewife	4000	10	No	Yes	No	No	No	Yes	No	0	0	A lot of difficulties or unable	A lot of difficulties or unable	Yes	Often or almost always (3 or more times per week)	None or mainly sedentary	No formal schooling
60	Male	Married	With family members/others	No problem	Unemployed/ Retired	0	11	Yes	No	Yes	No	No	No	Yes	0	0	A lot of difficulties or unable	A lot of difficulties or unable	Yes	Rarely or sometimes (2 times or less/week)	None or mainly sedentary	No formal schooling
61	Male	Married	With family members/others	Low memory or concentration	Unemployed/ Retired	6000	7	No	No	No	No	No	No	No	0	0	No or some difficulties	No or some difficulties	No	Rarely or sometimes (2 times or less/week)	Regular physical activity (at least 2-4 hours per week)	No formal schooling
65	Male	Married	With family members/others	No problem	Unemployed/ Retired	0	11	No	Yes	No	No	No	No	No	0	0	No or some difficulties	No or some difficulties	Yes	Rarely or sometimes (2 times or less/week)	Regular physical activity (at least 2-4 hours per week)	No formal schooling
81	Female	Married	With family members/others	Low memory or concentration	Housewife	0	5	Yes	Yes	Dont know	Dont know	Dont know	Dont know	Dont know	-99	-99	A lot of difficulties or unable	A lot of difficulties or unable	Yes	Rarely or sometimes (2 times or less/week)	None or mainly sedentary	No formal schooling
66	Male	Married	With family members/others	No problem	Unemployed/ Retired	0	6	No	No	No	No	No	No	No	0	0	A lot of difficulties or unable	A lot of difficulties or unable	No	Often or almost always (3 or more times per week)	Regular physical activity (at least 2-4 hours per week)	No formal schooling
68	Female	Separated	With family members/others	No problem	Unemployed/ Retired	0	5	No	No	No	No	No	No	No	0	0	A lot of difficulties or unable	A lot of difficulties or unable	Yes	Often or almost always (3 or more times per week)	None or mainly sedentary	No formal schooling
60	Female	Married	With family members/others	No problem	Housewife	0	6	No	No	No	No	No	No	No	0	0	A lot of difficulties or unable	A lot of difficulties or unable	No	Often or almost always (3 or more times per week)	Regular physical activity (at least 2-4 hours per week)	No formal schooling
76	Male	Separated	With family members/others	No problem	Unemployed/ Retired	500	4	No	No	No	No	No	No	No	0	0	A lot of difficulties or unable	A lot of difficulties or unable	Yes	Often or almost always (3 or more times per week)	Regular physical activity (at least 2-4 hours per week)	No formal schooling
62	Male	Married	With family members/others	No problem	Small business (milkman, fruit, vegetable seller etc.)	1000	4	No	No	No	No	No	No	No	0	0	A lot of difficulties or unable	A lot of difficulties or unable	Yes	Often or almost always (3 or more times per week)	Regular physical activity (at least 2-4 hours per week)	Having formal schooling
61	Male	Married	With family members/others	No problem	Unemployed/ Retired	0	6	No	No	No	No	No	No	No	0	0	A lot of difficulties or unable	A lot of difficulties or unable	No	Often or almost always (3 or more times per week)	Regular physical activity (at least 2-4 hours per week)	No formal schooling
67	Male	Widow/Widower	With family members/others	Low memory or concentration	Disable	0	8	No	No	Dont know	Dont know	No	Yes	No	0	0	No or some difficulties	No or some difficulties	Yes	Often or almost always (3 or more times per week)	None or mainly sedentary	No formal schooling
81	Female	Widow/Widower	With family members/others	Low memory or concentration	Disable	0	4	No	No	No	No	Dont know	Yes	No	0	0	No or some difficulties	No or some difficulties	Yes	Often or almost always (3 or more times per week)	None or mainly sedentary	No formal schooling
72	Female	Widow/Widower	With family members/others	Low memory or concentration	Unemployed/ Retired	0	4	No	No	No	Dont know	No	Yes	No	0	0	No or some difficulties	No or some difficulties	Yes	Often or almost always (3 or more times per week)	None or mainly sedentary	No formal schooling
63	Male	Married	With family members/others	Low memory or concentration	Unemployed/ Retired	2000	4	Dont know	No	No	No	Dont know	No	Yes	0	0	No or some difficulties	No or some difficulties	Yes	Often or almost always (3 or more times per week)	None or mainly sedentary	No formal schooling
63	Female	Married	With family members/others	Low memory or concentration	Unemployed/ Retired	0	5	No	No	No	No	No	Yes	No	0	0	No or some difficulties	No or some difficulties	Yes	Rarely or sometimes (2 times or less/week)	None or mainly sedentary	No formal schooling
64	Male	Married	With family members/others	No problem	Household based work (weaving, handicraft)	2000	3	No	Yes	No	No	No	No	No	0	0	No or some difficulties	No or some difficulties	Yes	Rarely or sometimes (2 times or less/week)	Regular physical activity (at least 2-4 hours per week)	No formal schooling
64	Male	Married	With family members/others	No problem	Disable	3000	8	No	No	No	No	No	No	No	0	0	No or some difficulties	No or some difficulties	Yes	Rarely or sometimes (2 times or less/week)	Regular physical activity (at least 2-4 hours per week)	No formal schooling
64	Male	Married	With family members/others	No problem	Disable	4000	7	No	No	No	No	No	Yes	No	0	0	No or some difficulties	No or some difficulties	Yes	Rarely or sometimes (2 times or less/week)	Regular physical activity (at least 2-4 hours per week)	No formal schooling
74	Male	Married	With family members/others	No problem	Disable	3000	8	No	No	No	No	No	No	No	0	0	No or some difficulties	No or some difficulties	Yes	Rarely or sometimes (2 times or less/week)	Regular physical activity (at least 2-4 hours per week)	No formal schooling
62	Female	Widow/Widower	Alone	Low memory or concentration	Unemployed/ Retired	1000	2	Yes	No	No	No	No	No	No	0	0	No or some difficulties	No or some difficulties	No	Rarely or sometimes (2 times or less/week)	Regular physical activity (at least 2-4 hours per week)	No formal schooling
67	Male	Married	With family members/others	Low memory or concentration	Unemployed/ Retired	1000	8	Yes	No	No	No	No	No	No	0	0	No or some difficulties	No or some difficulties	No	Rarely or sometimes (2 times or less/week)	Regular physical activity (at least 2-4 hours per week)	No formal schooling
63	Female	Widow/Widower	With family members/others	Low memory or concentration	Unemployed/ Retired	1018	7	No	Yes	No	No	No	No	No	0	0	A lot of difficulties or unable	A lot of difficulties or unable	Yes	Often or almost always (3 or more times per week)	None or mainly sedentary	No formal schooling
64	Male	Married	With family members/others	Low memory or concentration	Unemployed/ Retired	1015	5	No	No	No	No	No	No	No	1	0	No or some difficulties	No or some difficulties	Yes	Rarely or sometimes (2 times or less/week)	Regular physical activity (at least 2-4 hours per week)	Having formal schooling
64	Male	Widow/Widower	With family members/others	Low memory or concentration	Unemployed/ Retired	1000	6	Yes	No	Yes	No	No	No	Yes	0	0	No or some difficulties	A lot of difficulties or unable	No	Often or almost always (3 or more times per week)	None or mainly sedentary	Having formal schooling
64	Female	Married	With family members/others	Low memory or concentration	Housewife	0	5	Yes	Yes	No	Dont know	No	No	No	0	0	No or some difficulties	A lot of difficulties or unable	Yes	Rarely or sometimes (2 times or less/week)	None or mainly sedentary	No formal schooling
63	Male	Married	With family members/others	No problem	Household based work (weaving, handicraft)	2000	5	No	No	No	No	No	No	No	0	0	No or some difficulties	A lot of difficulties or unable	No	Rarely or sometimes (2 times or less/week)	Regular physical activity (at least 2-4 hours per week)	No formal schooling
76	Male	Married	With family members/others	Low memory or concentration	Household based work (weaving, handicraft)	1500	4	No	No	No	No	No	No	Yes	0	0	No or some difficulties	A lot of difficulties or unable	No	Rarely or sometimes (2 times or less/week)	None or mainly sedentary	Having formal schooling
60	Female	Widow/Widower	With family members/others	Low memory or concentration	Disable	0	6	No	Yes	No	No	No	No	Yes	0	0	No or some difficulties	A lot of difficulties or unable	Yes	Often or almost always (3 or more times per week)	None or mainly sedentary	No formal schooling
83	Female	Widow/Widower	With family members/others	Low memory or concentration	Disable	0	4	No	Yes	No	No	No	No	No	0	0	A lot of difficulties or unable	A lot of difficulties or unable	Yes	Often or almost always (3 or more times per week)	None or mainly sedentary	No formal schooling
62	Male	Married	With family members/others	No problem	Disable	0	7	No	No	No	No	No	No	No	0	0	A lot of difficulties or unable	A lot of difficulties or unable	Yes	Often or almost always (3 or more times per week)	None or mainly sedentary	No formal schooling
72	Female	Widow/Widower	With family members/others	Low memory or concentration	Disable	0	4	No	No	No	No	No	Dont know	Dont know	-99	-99	A lot of difficulties or unable	A lot of difficulties or unable	No	Often or almost always (3 or more times per week)	None or mainly sedentary	No formal schooling
64	Male	Widow/Widower	With family members/others	Low memory or concentration	Disable	0	5	No	No	No	No	No	No	Yes	0	0	A lot of difficulties or unable	No or some difficulties	Yes	Often or almost always (3 or more times per week)	None or mainly sedentary	No formal schooling
62	Male	Married	With family members/others	Low memory or concentration	Disable	0	4	No	No	No	Yes	No	Dont know	Yes	-99	-99	A lot of difficulties or unable	A lot of difficulties or unable	Yes	Often or almost always (3 or more times per week)	None or mainly sedentary	No formal schooling
60	Female	Widow/Widower	With family members/others	Low memory or concentration	Disable	0	4	No	Yes	No	No	No	No	No	0	0	No or some difficulties	No or some difficulties	Yes	Often or almost always (3 or more times per week)	Regular physical activity (at least 2-4 hours per week)	No formal schooling
70	Male	Married	With family members/others	Low memory or concentration	Unemployed/ Retired	0	4	No	No	No	No	No	No	No	0	0	No or some difficulties	No or some difficulties	Yes	Rarely or sometimes (2 times or less/week)	None or mainly sedentary	No formal schooling
61	Female	Married	With family members/others	Low memory or concentration	Disable	0	7	No	No	No	No	No	No	No	0	0	No or some difficulties	No or some difficulties	Yes	Rarely or sometimes (2 times or less/week)	None or mainly sedentary	No formal schooling
62	Female	Widow/Widower	With family members/others	No problem	Unemployed/ Retired	0	2	Dont know	No	No	No	No	No	No	0	0	No or some difficulties	No or some difficulties	Yes	Often or almost always (3 or more times per week)	None or mainly sedentary	No formal schooling
63	Female	Widow/Widower	With family members/others	No problem	Unemployed/ Retired	0	5	No	No	No	No	No	Dont know	Yes	0	0	No or some difficulties	No or some difficulties	Yes	Often or almost always (3 or more times per week)	None or mainly sedentary	No formal schooling
60	Female	Widow/Widower	With family members/others	Low memory or concentration	Unemployed/ Retired	0	5	No	Yes	No	No	No	No	No	0	0	No or some difficulties	A lot of difficulties or unable	No	Often or almost always (3 or more times per week)	None or mainly sedentary	No formal schooling
73	Male	Widow/Widower	With family members/others	Low memory or concentration	Unemployed/ Retired	0	6	No	No	No	No	No	Yes	No	0	0	A lot of difficulties or unable	A lot of difficulties or unable	Yes	Often or almost always (3 or more times per week)	None or mainly sedentary	Having formal schooling
61	Male	Married	With family members/others	Low memory or concentration	Unemployed/ Retired	0	6	No	No	No	No	No	No	No	0	0	No or some difficulties	No or some difficulties	No	Rarely or sometimes (2 times or less/week)	Regular physical activity (at least 2-4 hours per week)	No formal schooling
88	Female	Widow/Widower	With family members/others	Low memory or concentration	Unemployed/ Retired	0	11	Yes	Yes	No	No	No	No	No	0	0	A lot of difficulties or unable	A lot of difficulties or unable	No	Often or almost always (3 or more times per week)	None or mainly sedentary	No formal schooling
63	Female	Married	With family members/others	No problem	Unemployed/ Retired	0	6	No	Yes	No	No	No	No	No	0	0	A lot of difficulties or unable	A lot of difficulties or unable	Yes	Often or almost always (3 or more times per week)	None or mainly sedentary	No formal schooling
70	Male	Married	With family members/others	No problem	Unemployed/ Retired	5000	5	No	No	No	Dont know	No	No	Dont know	0	0	No or some difficulties	No or some difficulties	No	Rarely or sometimes (2 times or less/week)	None or mainly sedentary	No formal schooling
68	Male	Married	With family members/others	Low memory or concentration	Unemployed/ Retired	6000	6	Dont know	Dont know	Dont know	Dont know	Dont know	Dont know	Dont know	-99	-99	No or some difficulties	No or some difficulties	No	Rarely or sometimes (2 times or less/week)	Regular physical activity (at least 2-4 hours per week)	No formal schooling
74	Female	Widow/Widower	With family members/others	Low memory or concentration	Housewife	5000	10	No	Yes	Dont know	Dont know	Dont know	Dont know	Dont know	-99	-99	No or some difficulties	No or some difficulties	No	Rarely or sometimes (2 times or less/week)	None or mainly sedentary	No formal schooling
61	Female	Widow/Widower	With family members/others	Low memory or concentration	Housewife	2000	4	Dont know	Dont know	Dont know	Dont know	Dont know	Dont know	No	0	-99	No or some difficulties	No or some difficulties	No	Often or almost always (3 or more times per week)	None or mainly sedentary	No formal schooling
61	Male	Divorced	With family members/others	No problem	Unemployed/ Retired	0	5	No	No	Dont know	Dont know	Dont know	Dont know	Dont know	-99	-99	No or some difficulties	No or some difficulties	No	Rarely or sometimes (2 times or less/week)	Regular physical activity (at least 2-4 hours per week)	No formal schooling
61	Male	Married	With family members/others	Low memory or concentration	Unemployed/ Retired	0	9	Dont know	Dont know	No	Dont know	No	No	No	-99	-99	No or some difficulties	No or some difficulties	No	Often or almost always (3 or more times per week)	Regular physical activity (at least 2-4 hours per week)	No formal schooling
68	Female	Married	With family members/others	No problem	Housewife	2000	4	No	No	No	No	No	Yes	No	0	0	No or some difficulties	No or some difficulties	Yes	Rarely or sometimes (2 times or less/week)	Regular physical activity (at least 2-4 hours per week)	No formal schooling
71	Female	Married	With family members/others	No problem	Housewife	3000	6	No	No	No	No	No	Yes	No	0	0	No or some difficulties	No or some difficulties	Yes	Rarely or sometimes (2 times or less/week)	Regular physical activity (at least 2-4 hours per week)	No formal schooling
64	Female	Married	With family members/others	Low memory or concentration	Disable	0	4	No	No	No	No	No	No	No	0	0	No or some difficulties	No or some difficulties	Yes	Rarely or sometimes (2 times or less/week)	Regular physical activity (at least 2-4 hours per week)	No formal schooling
61	Female	Married	With family members/others	Low memory or concentration	Housewife	0	8	Dont know	No	Dont know	Dont know	Dont know	No	No	0	0	No or some difficulties	No or some difficulties	No	Rarely or sometimes (2 times or less/week)	None or mainly sedentary	No formal schooling
70	Female	Married	With family members/others	Low memory or concentration	Housewife	0	2	No	No	Dont know	Dont know	Dont know	Dont know	Dont know	-99	-99	No or some difficulties	No or some difficulties	No	Rarely or sometimes (2 times or less/week)	Regular physical activity (at least 2-4 hours per week)	No formal schooling
76	Male	Married	With family members/others	Low memory or concentration	Small business (milkman, fruit, vegetable seller etc.)	1000	6	Dont know	Dont know	Dont know	Dont know	Dont know	Dont know	Dont know	-99	-99	No or some difficulties	No or some difficulties	No	Rarely or sometimes (2 times or less/week)	None or mainly sedentary	No formal schooling
65	Male	Married	With family members/others	No problem	Unemployed/ Retired	0	2	Dont know	Dont know	Dont know	Dont know	Dont know	Dont know	Dont know	-99	-99	No or some difficulties	No or some difficulties	No	Often or almost always (3 or more times per week)	None or mainly sedentary	No formal schooling
77	Male	Married	With family members/others	No problem	Day labourer	3000	9	Dont know	Dont know	Dont know	Dont know	Dont know	Dont know	Dont know	-99	0	A lot of difficulties or unable	A lot of difficulties or unable	Yes	Rarely or sometimes (2 times or less/week)	None or mainly sedentary	No formal schooling
62	Female	Married	With family members/others	No problem	Maid	8000	5	Dont know	Dont know	No	Dont know	Dont know	Dont know	Dont know	-99	0	No or some difficulties	No or some difficulties	Yes	Rarely or sometimes (2 times or less/week)	None or mainly sedentary	Having formal schooling
62	Male	Married	With family members/others	No problem	Disable	6000	6	Dont know	Dont know	Dont know	Dont know	Dont know	Dont know	Dont know	-99	0	No or some difficulties	No or some difficulties	No	Rarely or sometimes (2 times or less/week)	None or mainly sedentary	Having formal schooling
60	Female	Married	With family members/others	No problem	Disable	0	3	Dont know	Dont know	Dont know	Dont know	Dont know	Dont know	Dont know	-99	0	A lot of difficulties or unable	A lot of difficulties or unable	No	Rarely or sometimes (2 times or less/week)	None or mainly sedentary	Having formal schooling
70	Male	Married	With family members/others	No problem	Housewife	0	3	No	No	No	No	No	No	No	0	0	No or some difficulties	No or some difficulties	No	Rarely or sometimes (2 times or less/week)	Regular physical activity (at least 2-4 hours per week)	No formal schooling
68	Male	Married	With family members/others	No problem	Housewife	0	3	No	No	No	No	No	No	No	0	0	No or some difficulties	No or some difficulties	Yes	Rarely or sometimes (2 times or less/week)	Regular physical activity (at least 2-4 hours per week)	No formal schooling
67	Male	Married	With family members/others	No problem	Housewife	0	5	No	Dont know	Dont know	Dont know	No	Dont know	No	0	0	A lot of difficulties or unable	A lot of difficulties or unable	Yes	Rarely or sometimes (2 times or less/week)	Regular physical activity (at least 2-4 hours per week)	No formal schooling
60	Male	Married	With family members/others	No problem	Housewife	0	7	No	No	No	No	No	No	No	0	0	No or some difficulties	No or some difficulties	Yes	Rarely or sometimes (2 times or less/week)	Regular physical activity (at least 2-4 hours per week)	Having formal schooling
70	Male	Married	With family members/others	No problem	Housewife	0	7	No	No	No	No	No	No	No	0	0	No or some difficulties	No or some difficulties	Yes	Rarely or sometimes (2 times or less/week)	Regular physical activity (at least 2-4 hours per week)	Having formal schooling
63	Female	Married	With family members/others	No problem	Housewife	0	5	No	No	No	No	No	No	No	0	0	No or some difficulties	A lot of difficulties or unable	Yes	Rarely or sometimes (2 times or less/week)	Regular physical activity (at least 2-4 hours per week)	No formal schooling
65	Male	Married	With family members/others	No problem	Housewife	0	8	No	No	No	No	No	No	No	0	0	No or some difficulties	No or some difficulties	Yes	Rarely or sometimes (2 times or less/week)	Regular physical activity (at least 2-4 hours per week)	No formal schooling
62	Male	Married	With family members/others	No problem	Service	0	6	Yes	No	No	No	No	No	No	0	0	No or some difficulties	No or some difficulties	No	Rarely or sometimes (2 times or less/week)	Regular physical activity (at least 2-4 hours per week)	No formal schooling
64	Female	Widow/Widower	With family members/others	Low memory or concentration	Unemployed/ Retired	0	3	Yes	Yes	No	No	No	No	No	0	0	No or some difficulties	No or some difficulties	Yes	Rarely or sometimes (2 times or less/week)	Regular physical activity (at least 2-4 hours per week)	No formal schooling
64	Male	Widow/Widower	With family members/others	Low memory or concentration	Disable	0	4	No	Yes	No	No	Yes	Yes	No	0	0	No or some difficulties	No or some difficulties	No	Rarely or sometimes (2 times or less/week)	None or mainly sedentary	No formal schooling
63	Male	Married	With family members/others	Low memory or concentration	Disable	0	3	No	No	No	No	No	No	No	1	0	No or some difficulties	No or some difficulties	No	Often or almost always (3 or more times per week)	None or mainly sedentary	No formal schooling
65	Male	Married	With family members/others	No problem	Disable	0	2	No	No	Dont know	No	No	No	No	0	0	No or some difficulties	No or some difficulties	Yes	Rarely or sometimes (2 times or less/week)	Regular physical activity (at least 2-4 hours per week)	No formal schooling
66	Female	Widow/Widower	With family members/others	Low memory or concentration	Unemployed/ Retired	0	4	No	No	No	No	Dont know	No	No	0	0	No or some difficulties	No or some difficulties	Yes	Often or almost always (3 or more times per week)	None or mainly sedentary	No formal schooling
65	Female	Widow/Widower	With family members/others	No problem	Unemployed/ Retired	0	8	No	Yes	No	No	No	Yes	No	0	0	No or some difficulties	No or some difficulties	No	Rarely or sometimes (2 times or less/week)	Regular physical activity (at least 2-4 hours per week)	No formal schooling
61	Male	Married	With family members/others	No problem	Small business (milkman, fruit, vegetable seller etc.)	4000	7	No	No	No	No	No	No	No	0	0	No or some difficulties	No or some difficulties	No	Rarely or sometimes (2 times or less/week)	Regular physical activity (at least 2-4 hours per week)	Having formal schooling
60	Female	Widow/Widower	Alone	No problem	Unemployed/ Retired	0	5	No	Yes	No	No	No	No	No	0	0	No or some difficulties	No or some difficulties	No	Rarely or sometimes (2 times or less/week)	Regular physical activity (at least 2-4 hours per week)	No formal schooling
64	Male	Married	With family members/others	No problem	Household based work (weaving, handicraft)	1200	5	No	Yes	No	No	No	No	No	0	0	No or some difficulties	No or some difficulties	Yes	Rarely or sometimes (2 times or less/week)	Regular physical activity (at least 2-4 hours per week)	Having formal schooling
72	Female	Married	With family members/others	No problem	Housewife	0	2	Dont know	Yes	Dont know	No	No	No	No	0	0	No or some difficulties	No or some difficulties	Yes	Rarely or sometimes (2 times or less/week)	None or mainly sedentary	Having formal schooling
64	Male	Married	With family members/others	Low memory or concentration	Unemployed/ Retired	0	2	No	No	No	No	No	No	No	0	0	No or some difficulties	No or some difficulties	No	Rarely or sometimes (2 times or less/week)	None or mainly sedentary	No formal schooling
64	Male	Married	With family members/others	Low memory or concentration	Household based work (weaving, handicraft)	1800	7	Dont know	Yes	No	No	No	No	No	0	0	No or some difficulties	No or some difficulties	Yes	Rarely or sometimes (2 times or less/week)	None or mainly sedentary	Having formal schooling
64	Female	Married	With family members/others	Low memory or concentration	Unemployed/ Retired	0	6	No	Yes	No	No	No	No	No	0	0	A lot of difficulties or unable	A lot of difficulties or unable	Yes	Rarely or sometimes (2 times or less/week)	None or mainly sedentary	No formal schooling
64	Male	Married	Alone	Low memory or concentration	Unemployed/ Retired	0	2	No	Yes	No	No	No	No	Yes	0	0	A lot of difficulties or unable	A lot of difficulties or unable	Yes	Often or almost always (3 or more times per week)	None or mainly sedentary	No formal schooling
104	Male	Widow/Widower	With family members/others	Low memory or concentration	Unemployed/ Retired	0	9	No	Yes	No	No	No	No	No	0	0	A lot of difficulties or unable	A lot of difficulties or unable	Yes	Often or almost always (3 or more times per week)	None or mainly sedentary	Having formal schooling
64	Female	Widow/Widower	Alone	Low memory or concentration	Unemployed/ Retired	0	2	No	Yes	No	No	No	No	No	0	0	A lot of difficulties or unable	A lot of difficulties or unable	Yes	Often or almost always (3 or more times per week)	None or mainly sedentary	No formal schooling
64	Female	Widow/Widower	With family members/others	Low memory or concentration	Unemployed/ Retired	0	5	Yes	No	No	Yes	No	No	No	1	0	A lot of difficulties or unable	A lot of difficulties or unable	Yes	Rarely or sometimes (2 times or less/week)	Regular physical activity (at least 2-4 hours per week)	No formal schooling
64	Male	Married	With family members/others	Low memory or concentration	Unemployed/ Retired	0	4	Yes	No	No	No	No	No	No	1	0	No or some difficulties	No or some difficulties	Yes	Rarely or sometimes (2 times or less/week)	Regular physical activity (at least 2-4 hours per week)	No formal schooling
70	Male	Married	With family members/others	Low memory or concentration	Unemployed/ Retired	6000	3	Yes	No	No	Dont know	No	No	No	0	0	No or some difficulties	No or some difficulties	No	Often or almost always (3 or more times per week)	Regular physical activity (at least 2-4 hours per week)	No formal schooling
61	Male	Married	With family members/others	No problem	Unemployed/ Retired	4000	7	Yes	No	No	No	No	No	No	0	0	No or some difficulties	No or some difficulties	No	Often or almost always (3 or more times per week)	Regular physical activity (at least 2-4 hours per week)	Having formal schooling
64	Female	Married	With family members/others	No problem	Unemployed/ Retired	0	5	No	No	Yes	Yes	No	No	No	0	0	A lot of difficulties or unable	A lot of difficulties or unable	Yes	Rarely or sometimes (2 times or less/week)	Regular physical activity (at least 2-4 hours per week)	No formal schooling
64	Female	Married	With family members/others	Low memory or concentration	Unemployed/ Retired	0	6	No	Yes	Yes	No	Yes	No	No	0	0	A lot of difficulties or unable	A lot of difficulties or unable	Yes	Rarely or sometimes (2 times or less/week)	None or mainly sedentary	No formal schooling
69	Male	Married	With family members/others	No problem	Unemployed/ Retired	0	5	No	No	Yes	Dont know	No	No	No	0	0	No or some difficulties	A lot of difficulties or unable	Yes	Rarely or sometimes (2 times or less/week)	Regular physical activity (at least 2-4 hours per week)	No formal schooling
74	Male	Married	With family members/others	No problem	Household based work (weaving, handicraft)	2000	2	Yes	Yes	No	No	No	No	No	0	0	A lot of difficulties or unable	A lot of difficulties or unable	Yes	Rarely or sometimes (2 times or less/week)	Regular physical activity (at least 2-4 hours per week)	No formal schooling
67	Male	Married	With family members/others	No problem	Household based work (weaving, handicraft)	2000	3	Dont know	No	No	No	Dont know	No	Dont know	0	0	No or some difficulties	No or some difficulties	Yes	Rarely or sometimes (2 times or less/week)	Regular physical activity (at least 2-4 hours per week)	No formal schooling
82	Male	Widow/Widower	With family members/others	No problem	Disable	0	5	No	No	No	No	No	No	No	0	0	No or some difficulties	No or some difficulties	Yes	Often or almost always (3 or more times per week)	None or mainly sedentary	No formal schooling
64	Female	Married	With family members/others	Low memory or concentration	Disable	0	4	No	No	No	No	No	Yes	No	0	0	No or some difficulties	No or some difficulties	Yes	Often or almost always (3 or more times per week)	None or mainly sedentary	No formal schooling
64	Female	Widow/Widower	With family members/others	No problem	Unemployed/ Retired	0	6	No	No	No	No	No	No	Yes	0	0	No or some difficulties	No or some difficulties	Yes	Often or almost always (3 or more times per week)	None or mainly sedentary	No formal schooling
68	Female	Married	With family members/others	No problem	Disable	0	4	No	Dont know	Dont know	No	No	Dont know	No	0	-99	A lot of difficulties or unable	A lot of difficulties or unable	No	Often or almost always (3 or more times per week)	None or mainly sedentary	No formal schooling
61	Male	Married	With family members/others	Low memory or concentration	Disable	0	3	Dont know	No	No	Dont know	Dont know	Dont know	Yes	-99	-99	No or some difficulties	No or some difficulties	Yes	Often or almost always (3 or more times per week)	None or mainly sedentary	No formal schooling
64	Female	Widow/Widower	With family members/others	Low memory or concentration	Disable	0	3	No	Yes	Dont know	No	No	No	No	0	0	No or some difficulties	No or some difficulties	Yes	Often or almost always (3 or more times per week)	None or mainly sedentary	No formal schooling
69	Male	Married	With family members/others	Low memory or concentration	Disable	0	7	No	No	No	No	No	No	Dont know	0	0	No or some difficulties	A lot of difficulties or unable	Yes	Rarely or sometimes (2 times or less/week)	None or mainly sedentary	No formal schooling
74	Female	Widow/Widower	With family members/others	Low memory or concentration	Disable	0	7	No	No	No	No	No	No	No	0	0	A lot of difficulties or unable	A lot of difficulties or unable	Yes	Rarely or sometimes (2 times or less/week)	None or mainly sedentary	No formal schooling
74	Male	Married	With family members/others	Low memory or concentration	Disable	0	8	No	No	No	No	No	No	No	0	0	A lot of difficulties or unable	A lot of difficulties or unable	Yes	Often or almost always (3 or more times per week)	None or mainly sedentary	No formal schooling
73	Male	Widow/Widower	With family members/others	Low memory or concentration	Disable	0	8	No	No	No	No	No	No	No	0	0	No or some difficulties	A lot of difficulties or unable	Yes	Rarely or sometimes (2 times or less/week)	None or mainly sedentary	No formal schooling
63	Female	Married	With family members/others	Low memory or concentration	Disable	0	8	No	No	No	No	No	No	No	0	0	A lot of difficulties or unable	A lot of difficulties or unable	Yes	Rarely or sometimes (2 times or less/week)	None or mainly sedentary	No formal schooling
62	Female	Married	With family members/others	Low memory or concentration	Disable	0	7	No	No	No	No	No	No	No	0	0	A lot of difficulties or unable	A lot of difficulties or unable	Yes	Often or almost always (3 or more times per week)	None or mainly sedentary	No formal schooling
72	Female	Married	With family members/others	Low memory or concentration	Disable	0	8	No	No	No	No	No	No	No	0	0	A lot of difficulties or unable	A lot of difficulties or unable	Yes	Rarely or sometimes (2 times or less/week)	None or mainly sedentary	No formal schooling
61	Male	Married	With family members/others	Low memory or concentration	Disable	0	8	No	No	No	No	No	No	No	0	0	A lot of difficulties or unable	A lot of difficulties or unable	Yes	Rarely or sometimes (2 times or less/week)	None or mainly sedentary	No formal schooling
61	Male	Married	With family members/others	No problem	Disable	0	8	No	No	No	No	No	No	No	0	0	A lot of difficulties or unable	A lot of difficulties or unable	Yes	Rarely or sometimes (2 times or less/week)	None or mainly sedentary	No formal schooling
69	Female	Married	With family members/others	Low memory or concentration	Disable	0	8	No	No	No	No	No	No	No	0	0	A lot of difficulties or unable	A lot of difficulties or unable	Yes	Rarely or sometimes (2 times or less/week)	None or mainly sedentary	No formal schooling
83	Male	Married	With family members/others	Low memory or concentration	Disable	0	8	No	No	No	No	No	No	No	0	0	A lot of difficulties or unable	A lot of difficulties or unable	Yes	Rarely or sometimes (2 times or less/week)	None or mainly sedentary	No formal schooling
64	Female	Married	With family members/others	Low memory or concentration	Disable	0	7	No	No	No	No	No	No	No	0	0	A lot of difficulties or unable	A lot of difficulties or unable	Yes	Rarely or sometimes (2 times or less/week)	None or mainly sedentary	No formal schooling
61	Male	Widow/Widower	With family members/others	No problem	Housewife	0	5	No	Yes	No	No	No	No	No	0	0	A lot of difficulties or unable	A lot of difficulties or unable	Yes	Often or almost always (3 or more times per week)	None or mainly sedentary	No formal schooling
67	Female	Widow/Widower	Alone	No problem	Housewife	0	3	Yes	No	No	No	No	No	No	0	0	A lot of difficulties or unable	A lot of difficulties or unable	No	Often or almost always (3 or more times per week)	None or mainly sedentary	No formal schooling
84	Male	Married	With family members/others	Low memory or concentration	Disable	0	7	No	No	No	No	No	No	No	0	0	A lot of difficulties or unable	A lot of difficulties or unable	Yes	Rarely or sometimes (2 times or less/week)	None or mainly sedentary	No formal schooling
79	Female	Married	Alone	Low memory or concentration	Unemployed/ Retired	0	8	No	No	No	No	No	No	No	0	0	No or some difficulties	No or some difficulties	Yes	Often or almost always (3 or more times per week)	Regular physical activity (at least 2-4 hours per week)	No formal schooling
70	Female	Married	Alone	Low memory or concentration	Unemployed/ Retired	0	9	No	No	No	No	No	No	No	0	0	No or some difficulties	No or some difficulties	Yes	Rarely or sometimes (2 times or less/week)	Regular physical activity (at least 2-4 hours per week)	No formal schooling
71	Female	Widow/Widower	Alone	No problem	Household based work (weaving, handicraft)	2000	4	No	No	No	No	No	No	No	0	0	A lot of difficulties or unable	A lot of difficulties or unable	No	Rarely or sometimes (2 times or less/week)	Regular physical activity (at least 2-4 hours per week)	No formal schooling
68	Female	Married	With family members/others	Low memory or concentration	Housewife	0	4	No	No	No	No	No	No	No	0	0	A lot of difficulties or unable	A lot of difficulties or unable	No	Rarely or sometimes (2 times or less/week)	None or mainly sedentary	No formal schooling
71	Male	Married	With family members/others	Low memory or concentration	Disable	0	4	No	No	No	No	No	No	No	0	0	A lot of difficulties or unable	A lot of difficulties or unable	No	Often or almost always (3 or more times per week)	None or mainly sedentary	No formal schooling
68	Female	Married	With family members/others	No problem	Housewife	0	8	Dont know	No	No	No	No	No	No	0	0	A lot of difficulties or unable	A lot of difficulties or unable	No	Rarely or sometimes (2 times or less/week)	None or mainly sedentary	No formal schooling
68	Female	Widow/Widower	With family members/others	Low memory or concentration	Housewife	0	4	No	No	No	No	No	No	No	0	0	A lot of difficulties or unable	A lot of difficulties or unable	No	Rarely or sometimes (2 times or less/week)	None or mainly sedentary	No formal schooling
72	Female	Widow/Widower	Alone	Low memory or concentration	Household based work (weaving, handicraft)	3000	2	No	No	No	No	No	No	No	0	0	A lot of difficulties or unable	A lot of difficulties or unable	No	Rarely or sometimes (2 times or less/week)	None or mainly sedentary	No formal schooling
66	Female	Widow/Widower	With family members/others	Low memory or concentration	Household based work (weaving, handicraft)	3200	2	No	No	No	No	No	No	No	0	0	A lot of difficulties or unable	A lot of difficulties or unable	No	Rarely or sometimes (2 times or less/week)	None or mainly sedentary	No formal schooling
68	Male	Married	With family members/others	Low memory or concentration	Household based work (weaving, handicraft)	2000	6	No	No	No	No	No	No	No	0	0	A lot of difficulties or unable	A lot of difficulties or unable	No	Often or almost always (3 or more times per week)	None or mainly sedentary	No formal schooling
61	Male	Married	With family members/others	No problem	Unemployed/ Retired	1000	5	No	Dont know	No	No	No	No	No	0	0	No or some difficulties	No or some difficulties	No	Rarely or sometimes (2 times or less/week)	Regular physical activity (at least 2-4 hours per week)	No formal schooling
62	Female	Married	With family members/others	Low memory or concentration	Unemployed/ Retired	0	4	Yes	Yes	Yes	Dont know	Dont know	No	No	0	0	A lot of difficulties or unable	A lot of difficulties or unable	No	Often or almost always (3 or more times per week)	None or mainly sedentary	No formal schooling
62	Male	Married	With family members/others	No problem	Unemployed/ Retired	0	6	Yes	Yes	Yes	No	No	No	No	0	0	No or some difficulties	No or some difficulties	No	Often or almost always (3 or more times per week)	Regular physical activity (at least 2-4 hours per week)	Having formal schooling
65	Male	Married	With family members/others	No problem	Unemployed/ Retired	0	3	Yes	No	No	No	No	No	No	0	0	No or some difficulties	No or some difficulties	No	Rarely or sometimes (2 times or less/week)	Regular physical activity (at least 2-4 hours per week)	Having formal schooling
62	Male	Married	With family members/others	Low memory or concentration	Unemployed/ Retired	0	4	No	No	No	No	No	Yes	Yes	0	0	No or some difficulties	No or some difficulties	No	Often or almost always (3 or more times per week)	Regular physical activity (at least 2-4 hours per week)	No formal schooling
64	Male	Married	With family members/others	No problem	Unemployed/ Retired	3000	4	No	No	No	No	No	No	No	0	0	No or some difficulties	No or some difficulties	No	Often or almost always (3 or more times per week)	Regular physical activity (at least 2-4 hours per week)	No formal schooling
64	Female	Married	With family members/others	Low memory or concentration	Unemployed/ Retired	0	4	Yes	Yes	Yes	No	No	No	No	0	0	No or some difficulties	No or some difficulties	Yes	Rarely or sometimes (2 times or less/week)	Regular physical activity (at least 2-4 hours per week)	Having formal schooling
61	Male	Married	With family members/others	Low memory or concentration	Unemployed/ Retired	1000	5	No	No	No	No	No	No	No	0	0	No or some difficulties	No or some difficulties	No	Rarely or sometimes (2 times or less/week)	Regular physical activity (at least 2-4 hours per week)	No formal schooling
62	Male	Married	With family members/others	No problem	Unemployed/ Retired	0	3	No	No	No	No	No	No	No	0	0	No or some difficulties	No or some difficulties	No	Rarely or sometimes (2 times or less/week)	Regular physical activity (at least 2-4 hours per week)	No formal schooling
74	Male	Married	With family members/others	Low memory or concentration	Unemployed/ Retired	0	2	Yes	No	No	No	No	No	No	0	0	A lot of difficulties or unable	A lot of difficulties or unable	No	Rarely or sometimes (2 times or less/week)	None or mainly sedentary	No formal schooling
64	Male	Married	With family members/others	Low memory or concentration	Unemployed/ Retired	0	6	No	No	No	No	No	No	No	0	0	No or some difficulties	No or some difficulties	No	Rarely or sometimes (2 times or less/week)	Regular physical activity (at least 2-4 hours per week)	No formal schooling
61	Male	Married	With family members/others	No problem	Unemployed/ Retired	2000	4	No	No	No	No	No	No	No	0	0	No or some difficulties	No or some difficulties	No	Often or almost always (3 or more times per week)	None or mainly sedentary	No formal schooling
63	Male	Married	With family members/others	No problem	Agriculture	1000	3	No	No	No	No	No	No	No	0	0	No or some difficulties	No or some difficulties	No	Rarely or sometimes (2 times or less/week)	Regular physical activity (at least 2-4 hours per week)	No formal schooling
63	Male	Married	With family members/others	No problem	Unemployed/ Retired	0	3	No	No	No	No	No	No	No	0	0	No or some difficulties	No or some difficulties	No	Rarely or sometimes (2 times or less/week)	Regular physical activity (at least 2-4 hours per week)	No formal schooling
62	Male	Married	With family members/others	No problem	Unemployed/ Retired	1000	6	No	No	No	No	No	No	No	0	0	No or some difficulties	No or some difficulties	No	Rarely or sometimes (2 times or less/week)	Regular physical activity (at least 2-4 hours per week)	Having formal schooling
64	Female	Married	With family members/others	No problem	Disable	0	8	No	Dont know	Dont know	Dont know	Dont know	Dont know	No	-99	0	A lot of difficulties or unable	A lot of difficulties or unable	No	Rarely or sometimes (2 times or less/week)	None or mainly sedentary	No formal schooling
62	Female	Married	With family members/others	Low memory or concentration	Housewife	0	8	Dont know	Dont know	Dont know	No	Dont know	Dont know	No	-99	-99	A lot of difficulties or unable	A lot of difficulties or unable	No	Rarely or sometimes (2 times or less/week)	None or mainly sedentary	No formal schooling
65	Female	Married	With family members/others	Low memory or concentration	Disable	0	7	Dont know	Dont know	No	No	No	Dont know	No	-99	0	A lot of difficulties or unable	A lot of difficulties or unable	No	Rarely or sometimes (2 times or less/week)	None or mainly sedentary	No formal schooling
76	Male	Married	With family members/others	Low memory or concentration	Disable	0	7	Dont know	No	No	No	No	No	Yes	0	0	A lot of difficulties or unable	A lot of difficulties or unable	No	Rarely or sometimes (2 times or less/week)	None or mainly sedentary	No formal schooling
69	Male	Married	With family members/others	Low memory or concentration	Disable	0	8	Dont know	Dont know	Dont know	Dont know	Dont know	Dont know	No	-99	-99	A lot of difficulties or unable	A lot of difficulties or unable	No	Rarely or sometimes (2 times or less/week)	None or mainly sedentary	No formal schooling
84	Male	Married	With family members/others	Low memory or concentration	Disable	0	5	Dont know	Dont know	Dont know	Dont know	Dont know	No	Yes	-99	-99	A lot of difficulties or unable	A lot of difficulties or unable	No	Rarely or sometimes (2 times or less/week)	None or mainly sedentary	No formal schooling
62	Male	Married	With family members/others	No problem	Disable	0	8	Dont know	Dont know	Dont know	Dont know	Dont know	Dont know	No	-99	-99	A lot of difficulties or unable	A lot of difficulties or unable	No	Rarely or sometimes (2 times or less/week)	None or mainly sedentary	No formal schooling
64	Male	Married	With family members/others	Low memory or concentration	Disable	0	8	No	No	Dont know	No	No	No	Yes	-99	-99	A lot of difficulties or unable	A lot of difficulties or unable	No	Rarely or sometimes (2 times or less/week)	None or mainly sedentary	No formal schooling
64	Male	Married	With family members/others	Low memory or concentration	Disable	0	7	Dont know	No	Dont know	Dont know	Dont know	Dont know	No	-99	-99	A lot of difficulties or unable	A lot of difficulties or unable	No	Rarely or sometimes (2 times or less/week)	Regular physical activity (at least 2-4 hours per week)	No formal schooling
72	Female	Married	With family members/others	Low memory or concentration	Disable	0	8	Dont know	Dont know	Dont know	Dont know	No	Dont know	No	-99	0	A lot of difficulties or unable	A lot of difficulties or unable	Yes	Rarely or sometimes (2 times or less/week)	Regular physical activity (at least 2-4 hours per week)	No formal schooling
81	Female	Married	With family members/others	No problem	Disable	0	8	Dont know	No	No	No	No	Dont know	No	-99	-99	A lot of difficulties or unable	A lot of difficulties or unable	No	Rarely or sometimes (2 times or less/week)	None or mainly sedentary	No formal schooling
69	Male	Married	With family members/others	No problem	Disable	0	8	Dont know	Dont know	Dont know	Dont know	Dont know	No	No	-99	0	A lot of difficulties or unable	A lot of difficulties or unable	No	Rarely or sometimes (2 times or less/week)	None or mainly sedentary	No formal schooling
74	Female	Married	With family members/others	Low memory or concentration	Disable	0	8	No	Dont know	No	Dont know	No	No	Yes	-99	-99	A lot of difficulties or unable	A lot of difficulties or unable	No	Rarely or sometimes (2 times or less/week)	None or mainly sedentary	No formal schooling
80	Male	Married	With family members/others	No problem	Disable	0	7	Dont know	Dont know	Dont know	Dont know	Dont know	Dont know	Dont know	-99	-99	A lot of difficulties or unable	A lot of difficulties or unable	No	Rarely or sometimes (2 times or less/week)	None or mainly sedentary	No formal schooling
62	Male	Married	With family members/others	Low memory or concentration	Disable	0	7	Dont know	Dont know	Dont know	Dont know	Dont know	Dont know	Dont know	-99	-99	A lot of difficulties or unable	A lot of difficulties or unable	No	Rarely or sometimes (2 times or less/week)	None or mainly sedentary	No formal schooling
62	Female	Married	With family members/others	No problem	Housewife	0	9	No	Yes	No	No	No	Yes	No	0	0	A lot of difficulties or unable	A lot of difficulties or unable	Yes	Rarely or sometimes (2 times or less/week)	None or mainly sedentary	No formal schooling
66	Male	Married	With family members/others	Low memory or concentration	Disable	0	7	No	No	No	No	No	No	No	0	0	A lot of difficulties or unable	A lot of difficulties or unable	No	Rarely or sometimes (2 times or less/week)	Regular physical activity (at least 2-4 hours per week)	No formal schooling
70	Female	Married	With family members/others	No problem	Unemployed/ Retired	0	6	Dont know	Dont know	Dont know	Dont know	Dont know	Dont know	Dont know	-99	0	No or some difficulties	No or some difficulties	No	Rarely or sometimes (2 times or less/week)	None or mainly sedentary	No formal schooling
76	Male	Married	With family members/others	No problem	Unemployed/ Retired	0	5	Dont know	Dont know	Dont know	Dont know	Dont know	Dont know	Dont know	-99	0	No or some difficulties	No or some difficulties	No	Rarely or sometimes (2 times or less/week)	None or mainly sedentary	Having formal schooling
61	Female	Married	With family members/others	No problem	Housewife	0	4	Dont know	Dont know	Dont know	Dont know	Dont know	Dont know	Dont know	-99	0	No or some difficulties	No or some difficulties	No	Rarely or sometimes (2 times or less/week)	None or mainly sedentary	No formal schooling
87	Male	Married	With family members/others	No problem	Unemployed/ Retired	6000	10	Dont know	Yes	No	No	No	Yes	No	0	0	A lot of difficulties or unable	A lot of difficulties or unable	No	Often or almost always (3 or more times per week)	Regular physical activity (at least 2-4 hours per week)	No formal schooling
73	Male	Married	With family members/others	No problem	Unemployed/ Retired	5000	12	Dont know	Yes	No	No	No	Yes	No	0	0	A lot of difficulties or unable	A lot of difficulties or unable	No	Often or almost always (3 or more times per week)	None or mainly sedentary	No formal schooling
62	Female	Married	With family members/others	No problem	Housewife	6000	9	No	No	No	No	No	Yes	No	0	0	A lot of difficulties or unable	A lot of difficulties or unable	No	Often or almost always (3 or more times per week)	None or mainly sedentary	No formal schooling
61	Male	Married	With family members/others	No problem	Unemployed/ Retired	3000	14	Dont know	No	No	No	No	No	Yes	0	0	A lot of difficulties or unable	A lot of difficulties or unable	No	Often or almost always (3 or more times per week)	None or mainly sedentary	No formal schooling
69	Male	Married	With family members/others	No problem	Disable	0	3	No	No	No	No	No	No	No	0	0	A lot of difficulties or unable	A lot of difficulties or unable	Yes	Rarely or sometimes (2 times or less/week)	None or mainly sedentary	No formal schooling
68	Female	Married	With family members/others	No problem	Unemployed/ Retired	0	3	No	Yes	No	No	No	No	No	0	0	A lot of difficulties or unable	A lot of difficulties or unable	Yes	Rarely or sometimes (2 times or less/week)	None or mainly sedentary	No formal schooling
78	Male	Married	With family members/others	Low memory or concentration	Unemployed/ Retired	7000	5	No	Yes	No	No	No	No	Yes	0	0	No or some difficulties	No or some difficulties	Yes	Rarely or sometimes (2 times or less/week)	Regular physical activity (at least 2-4 hours per week)	No formal schooling
79	Male	Married	With family members/others	No problem	Unemployed/ Retired	0	3	No	No	No	No	No	No	No	0	0	No or some difficulties	No or some difficulties	Yes	Rarely or sometimes (2 times or less/week)	None or mainly sedentary	No formal schooling
67	Male	Married	Alone	Low memory or concentration	Unemployed/ Retired	0	2	No	No	No	No	No	Dont know	Dont know	-99	0	No or some difficulties	No or some difficulties	Yes	Rarely or sometimes (2 times or less/week)	None or mainly sedentary	No formal schooling
72	Male	Married	With family members/others	No problem	Disable	0	7	No	Yes	No	No	No	No	No	0	0	A lot of difficulties or unable	A lot of difficulties or unable	Yes	Rarely or sometimes (2 times or less/week)	None or mainly sedentary	No formal schooling
73	Male	Married	With family members/others	No problem	Unemployed/ Retired	0	4	No	No	No	Yes	Yes	No	Yes	0	0	No or some difficulties	No or some difficulties	Yes	Often or almost always (3 or more times per week)	Regular physical activity (at least 2-4 hours per week)	No formal schooling
74	Male	Married	With family members/others	Low memory or concentration	Unemployed/ Retired	0	6	Dont know	No	No	No	No	No	No	0	0	A lot of difficulties or unable	A lot of difficulties or unable	Yes	Often or almost always (3 or more times per week)	Regular physical activity (at least 2-4 hours per week)	No formal schooling
91	Female	Married	With family members/others	Low memory or concentration	Housewife	0	3	No	No	No	No	No	No	No	0	0	A lot of difficulties or unable	A lot of difficulties or unable	No	Rarely or sometimes (2 times or less/week)	None or mainly sedentary	No formal schooling
66	Male	Married	With family members/others	No problem	Unemployed/ Retired	2000	2	No	Yes	No	No	No	No	No	0	0	No or some difficulties	No or some difficulties	Yes	Rarely or sometimes (2 times or less/week)	Regular physical activity (at least 2-4 hours per week)	No formal schooling
65	Male	Married	With family members/others	No problem	Household based work (weaving, handicraft)	2000	6	No	No	No	No	No	No	No	0	0	No or some difficulties	No or some difficulties	Yes	Rarely or sometimes (2 times or less/week)	Regular physical activity (at least 2-4 hours per week)	No formal schooling
65	Male	Married	With family members/others	No problem	Household based work (weaving, handicraft)	2000	5	No	Dont know	Dont know	Dont know	No	No	No	0	0	No or some difficulties	No or some difficulties	Yes	Rarely or sometimes (2 times or less/week)	Regular physical activity (at least 2-4 hours per week)	No formal schooling
93	Female	Widow/Widower	With family members/others	Low memory or concentration	Disable	0	8	No	Yes	No	No	No	No	No	0	0	A lot of difficulties or unable	A lot of difficulties or unable	No	Often or almost always (3 or more times per week)	None or mainly sedentary	No formal schooling
64	Male	Married	With family members/others	No problem	Unemployed/ Retired	0	3	No	No	No	No	No	No	No	0	0	No or some difficulties	No or some difficulties	Yes	Rarely or sometimes (2 times or less/week)	Regular physical activity (at least 2-4 hours per week)	No formal schooling
61	Male	Married	With family members/others	No problem	Unemployed/ Retired	0	2	No	No	No	No	No	No	No	0	0	No or some difficulties	No or some difficulties	Yes	Rarely or sometimes (2 times or less/week)	Regular physical activity (at least 2-4 hours per week)	No formal schooling
66	Female	Widow/Widower	With family members/others	No problem	Unemployed/ Retired	0	2	No	Yes	No	No	No	No	No	0	0	No or some difficulties	No or some difficulties	Yes	Rarely or sometimes (2 times or less/week)	None or mainly sedentary	No formal schooling
69	Female	Married	With family members/others	No problem	Housewife	0	2	Dont know	Yes	Yes	No	No	No	No	0	0	No or some difficulties	No or some difficulties	No	Rarely or sometimes (2 times or less/week)	Regular physical activity (at least 2-4 hours per week)	Having formal schooling
79	Male	Married	With family members/others	No problem	Household based work (weaving, handicraft)	1000	6	No	No	No	No	No	No	No	0	0	No or some difficulties	No or some difficulties	Yes	Rarely or sometimes (2 times or less/week)	Regular physical activity (at least 2-4 hours per week)	Having formal schooling
65	Male	Married	With family members/others	No problem	Household based work (weaving, handicraft)	3500	3	No	No	No	No	No	No	No	0	0	No or some difficulties	No or some difficulties	Yes	Rarely or sometimes (2 times or less/week)	Regular physical activity (at least 2-4 hours per week)	Having formal schooling
61	Male	Married	With family members/others	No problem	Household based work (weaving, handicraft)	3000	6	No	No	No	No	No	No	No	0	0	No or some difficulties	No or some difficulties	Yes	Rarely or sometimes (2 times or less/week)	Regular physical activity (at least 2-4 hours per week)	Having formal schooling
69	Female	Widow/Widower	Alone	Low memory or concentration	Housewife	0	4	No	No	Dont know	Dont know	Dont know	Dont know	Dont know	0	0	No or some difficulties	No or some difficulties	No	Rarely or sometimes (2 times or less/week)	Regular physical activity (at least 2-4 hours per week)	No formal schooling
68	Male	Married	With family members/others	Low memory or concentration	Unemployed/ Retired	2000	5	No	Dont know	Dont know	Dont know	Dont know	No	No	0	0	No or some difficulties	No or some difficulties	No	Rarely or sometimes (2 times or less/week)	None or mainly sedentary	No formal schooling
60	Female	Married	With family members/others	No problem	Housewife	0	3	No	No	Dont know	Dont know	Dont know	No	No	0	0	No or some difficulties	No or some difficulties	No	Rarely or sometimes (2 times or less/week)	None or mainly sedentary	No formal schooling
63	Female	Widow/Widower	With family members/others	Low memory or concentration	Unemployed/ Retired	3000	6	No	Yes	No	No	No	No	No	-99	0	No or some difficulties	A lot of difficulties or unable	No	Often or almost always (3 or more times per week)	Regular physical activity (at least 2-4 hours per week)	No formal schooling
68	Female	Widow/Widower	With family members/others	Low memory or concentration	Unemployed/ Retired	3000	7	No	No	No	No	Dont know	Dont know	No	0	0	A lot of difficulties or unable	A lot of difficulties or unable	No	Often or almost always (3 or more times per week)	None or mainly sedentary	No formal schooling
64	Male	Widow/Widower	With family members/others	Low memory or concentration	Unemployed/ Retired	0	6	No	No	No	No	No	No	Dont know	-99	0	No or some difficulties	No or some difficulties	No	Rarely or sometimes (2 times or less/week)	Regular physical activity (at least 2-4 hours per week)	Having formal schooling
70	Male	Widow/Widower	With family members/others	Low memory or concentration	Unemployed/ Retired	0	2	No	Yes	Dont know	No	No	Yes	Dont know	-99	0	No or some difficulties	A lot of difficulties or unable	No	Often or almost always (3 or more times per week)	Regular physical activity (at least 2-4 hours per week)	Having formal schooling
66	Male	Married	With family members/others	Low memory or concentration	Unemployed/ Retired	0	4	No	No	Yes	No	No	No	Dont know	0	0	A lot of difficulties or unable	A lot of difficulties or unable	No	Often or almost always (3 or more times per week)	Regular physical activity (at least 2-4 hours per week)	No formal schooling
74	Female	Widow/Widower	With family members/others	Low memory or concentration	Disable	0	5	No	No	No	No	No	Yes	No	0	0	No or some difficulties	No or some difficulties	Yes	Rarely or sometimes (2 times or less/week)	None or mainly sedentary	No formal schooling
63	Female	Widow/Widower	With family members/others	No problem	Disable	0	3	No	Yes	No	No	No	No	No	0	0	No or some difficulties	No or some difficulties	Yes	Often or almost always (3 or more times per week)	None or mainly sedentary	No formal schooling
70	Female	Widow/Widower	With family members/others	No problem	Disable	0	3	No	No	No	No	No	No	Yes	0	0	No or some difficulties	No or some difficulties	Yes	Rarely or sometimes (2 times or less/week)	None or mainly sedentary	No formal schooling
73	Female	Widow/Widower	With family members/others	Low memory or concentration	Disable	0	4	No	Yes	Dont know	Dont know	No	No	No	0	0	A lot of difficulties or unable	A lot of difficulties or unable	Yes	Often or almost always (3 or more times per week)	None or mainly sedentary	No formal schooling
61	Female	Married	With family members/others	Low memory or concentration	Housewife	0	3	No	No	No	No	No	No	Yes	0	-99	A lot of difficulties or unable	A lot of difficulties or unable	Yes	Often or almost always (3 or more times per week)	None or mainly sedentary	No formal schooling
64	Female	Widow/Widower	With family members/others	No problem	Housewife	2000	4	No	No	No	No	No	No	No	0	0	No or some difficulties	No or some difficulties	Yes	Rarely or sometimes (2 times or less/week)	Regular physical activity (at least 2-4 hours per week)	No formal schooling
73	Female	Widow/Widower	With family members/others	No problem	Unemployed/ Retired	0	6	Dont know	No	No	No	No	No	No	0	0	A lot of difficulties or unable	No or some difficulties	No	Rarely or sometimes (2 times or less/week)	None or mainly sedentary	No formal schooling
62	Female	Widow/Widower	With family members/others	No problem	Unemployed/ Retired	0	4	No	No	Dont know	Dont know	No	Dont know	Dont know	-99	-99	A lot of difficulties or unable	A lot of difficulties or unable	No	Rarely or sometimes (2 times or less/week)	None or mainly sedentary	No formal schooling
81	Male	Divorced	With family members/others	No problem	Unemployed/ Retired	0	6	No	No	No	No	No	No	No	0	0	No or some difficulties	No or some difficulties	Yes	Rarely or sometimes (2 times or less/week)	None or mainly sedentary	No formal schooling
74	Male	Married	With family members/others	No problem	Unemployed/ Retired	0	6	No	No	No	No	No	No	No	0	0	No or some difficulties	No or some difficulties	Yes	Rarely or sometimes (2 times or less/week)	None or mainly sedentary	No formal schooling
64	Female	Widow/Widower	Alone	No problem	Unemployed/ Retired	0	3	No	No	No	Dont know	No	No	No	0	0	A lot of difficulties or unable	A lot of difficulties or unable	Yes	Often or almost always (3 or more times per week)	None or mainly sedentary	No formal schooling
64	Female	Widow/Widower	With family members/others	Low memory or concentration	Unemployed/ Retired	0	4	Yes	No	Yes	No	No	No	Yes	0	0	A lot of difficulties or unable	A lot of difficulties or unable	Yes	Often or almost always (3 or more times per week)	None or mainly sedentary	No formal schooling
74	Male	Married	With family members/others	Low memory or concentration	Unemployed/ Retired	3000	10	No	No	No	No	Yes	No	Yes	0	0	A lot of difficulties or unable	A lot of difficulties or unable	Yes	Rarely or sometimes (2 times or less/week)	None or mainly sedentary	No formal schooling
61	Female	Married	With family members/others	Low memory or concentration	Housewife	0	4	Yes	Yes	No	No	No	No	No	0	0	A lot of difficulties or unable	A lot of difficulties or unable	Yes	Rarely or sometimes (2 times or less/week)	None or mainly sedentary	No formal schooling
62	Male	Married	With family members/others	Low memory or concentration	Unemployed/ Retired	0	11	No	Yes	Dont know	Dont know	Dont know	No	No	0	0	No or some difficulties	No or some difficulties	Yes	Rarely or sometimes (2 times or less/week)	None or mainly sedentary	No formal schooling
65	Male	Married	With family members/others	Low memory or concentration	Unemployed/ Retired	0	9	No	No	Yes	No	Dont know	No	No	0	0	No or some difficulties	A lot of difficulties or unable	Yes	Rarely or sometimes (2 times or less/week)	None or mainly sedentary	No formal schooling
69	Male	Married	With family members/others	No problem	Day labourer	3000	8	No	No	No	No	No	Yes	No	0	0	No or some difficulties	No or some difficulties	Yes	Rarely or sometimes (2 times or less/week)	Regular physical activity (at least 2-4 hours per week)	No formal schooling
64	Male	Married	With family members/others	No problem	Day labourer	4000	6	No	No	No	No	No	Yes	No	0	0	No or some difficulties	No or some difficulties	Yes	Rarely or sometimes (2 times or less/week)	Regular physical activity (at least 2-4 hours per week)	Having formal schooling
69	Female	Married	With family members/others	No problem	Housewife	3000	8	No	No	No	No	No	Yes	No	0	0	No or some difficulties	No or some difficulties	Yes	Rarely or sometimes (2 times or less/week)	Regular physical activity (at least 2-4 hours per week)	No formal schooling
64	Male	Married	With family members/others	No problem	Unemployed/ Retired	0	4	No	No	No	No	No	No	No	0	0	No or some difficulties	No or some difficulties	No	Rarely or sometimes (2 times or less/week)	None or mainly sedentary	No formal schooling
64	Male	Married	With family members/others	No problem	Unemployed/ Retired	0	4	No	No	No	No	No	No	No	0	0	A lot of difficulties or unable	A lot of difficulties or unable	Yes	Often or almost always (3 or more times per week)	None or mainly sedentary	No formal schooling
60	Male	Married	With family members/others	No problem	Unemployed/ Retired	0	8	No	No	No	No	No	No	No	0	0	A lot of difficulties or unable	A lot of difficulties or unable	Yes	Rarely or sometimes (2 times or less/week)	None or mainly sedentary	No formal schooling
64	Male	Married	With family members/others	No problem	Unemployed/ Retired	0	5	No	No	No	No	No	No	Yes	0	0	A lot of difficulties or unable	A lot of difficulties or unable	Yes	Often or almost always (3 or more times per week)	None or mainly sedentary	No formal schooling
68	Male	Married	With family members/others	No problem	Unemployed/ Retired	0	20	No	Yes	No	No	No	Yes	No	0	0	No or some difficulties	No or some difficulties	No	Rarely or sometimes (2 times or less/week)	None or mainly sedentary	No formal schooling
74	Female	Widow/Widower	With family members/others	No problem	Housewife	4000	8	Yes	Yes	No	No	No	Yes	No	0	0	No or some difficulties	No or some difficulties	No	Rarely or sometimes (2 times or less/week)	None or mainly sedentary	No formal schooling
61	Female	Widow/Widower	Alone	No problem	Housewife	1000	3	No	No	No	No	No	No	No	0	0	A lot of difficulties or unable	A lot of difficulties or unable	No	Rarely or sometimes (2 times or less/week)	None or mainly sedentary	No formal schooling
63	Female	Married	With family members/others	No problem	Housewife	1000	7	No	Yes	No	No	No	No	No	0	0	A lot of difficulties or unable	A lot of difficulties or unable	No	Often or almost always (3 or more times per week)	None or mainly sedentary	No formal schooling
64	Male	Married	With family members/others	Low memory or concentration	Unemployed/ Retired	1000	6	No	Dont know	Dont know	Dont know	Dont know	Dont know	Dont know	0	-99	No or some difficulties	No or some difficulties	No	Rarely or sometimes (2 times or less/week)	None or mainly sedentary	No formal schooling
60	Male	Married	With family members/others	No problem	Day labourer	2000	5	Dont know	Dont know	Dont know	Dont know	Dont know	Dont know	No	0	-99	No or some difficulties	No or some difficulties	No	Rarely or sometimes (2 times or less/week)	None or mainly sedentary	No formal schooling
64	Male	Married	With family members/others	No problem	Agriculture	3000	8	No	Dont know	Dont know	Dont know	Dont know	Dont know	No	0	0	No or some difficulties	No or some difficulties	No	Rarely or sometimes (2 times or less/week)	None or mainly sedentary	No formal schooling
60	Male	Married	With family members/others	No problem	Unemployed/ Retired	2000	7	No	No	Dont know	Dont know	Dont know	Dont know	Dont know	-99	0	No or some difficulties	No or some difficulties	Yes	Rarely or sometimes (2 times or less/week)	None or mainly sedentary	No formal schooling
62	Male	Married	With family members/others	Low memory or concentration	Day labourer	4000	6	Yes	Yes	Dont know	No	No	No	No	0	0	No or some difficulties	No or some difficulties	No	Often or almost always (3 or more times per week)	Regular physical activity (at least 2-4 hours per week)	Having formal schooling
61	Female	Widow/Widower	With family members/others	Low memory or concentration	Unemployed/ Retired	0	2	No	No	No	No	No	No	Yes	0	0	No or some difficulties	A lot of difficulties or unable	No	Often or almost always (3 or more times per week)	None or mainly sedentary	No formal schooling
69	Male	Widow/Widower	With family members/others	Low memory or concentration	Unemployed/ Retired	0	3	No	No	No	No	No	No	No	0	0	A lot of difficulties or unable	A lot of difficulties or unable	No	Often or almost always (3 or more times per week)	Regular physical activity (at least 2-4 hours per week)	No formal schooling
61	Male	Married	With family members/others	Low memory or concentration	Unemployed/ Retired	0	5	No	Yes	No	No	No	No	No	0	0	No or some difficulties	No or some difficulties	No	Rarely or sometimes (2 times or less/week)	Regular physical activity (at least 2-4 hours per week)	No formal schooling
64	Male	Married	With family members/others	Low memory or concentration	Disable	0	5	No	No	No	No	No	No	No	0	0	No or some difficulties	No or some difficulties	Yes	Often or almost always (3 or more times per week)	None or mainly sedentary	No formal schooling
67	Male	Married	With family members/others	No problem	Unemployed/ Retired	0	6	No	No	No	No	Dont know	No	Yes	0	0	No or some difficulties	No or some difficulties	Yes	Rarely or sometimes (2 times or less/week)	None or mainly sedentary	No formal schooling
83	Male	Married	With family members/others	Low memory or concentration	Disable	0	4	No	No	No	No	No	No	No	0	0	No or some difficulties	No or some difficulties	Yes	Often or almost always (3 or more times per week)	None or mainly sedentary	No formal schooling
60	Male	Married	With family members/others	No problem	Unemployed/ Retired	1000	5	No	Yes	No	Dont know	No	No	No	0	0	No or some difficulties	No or some difficulties	Yes	Often or almost always (3 or more times per week)	None or mainly sedentary	No formal schooling
66	Male	Married	With family members/others	Low memory or concentration	Disable	500	3	No	No	No	No	No	Dont know	Yes	0	0	No or some difficulties	No or some difficulties	Yes	Often or almost always (3 or more times per week)	None or mainly sedentary	No formal schooling
75	Male	Widow/Widower	With family members/others	No problem	Disable	0	4	No	Yes	No	No	No	No	No	0	0	A lot of difficulties or unable	A lot of difficulties or unable	Yes	Often or almost always (3 or more times per week)	None or mainly sedentary	No formal schooling
82	Male	Married	With family members/others	Low memory or concentration	Unemployed/ Retired	0	13	Yes	Yes	No	No	No	No	No	0	0	No or some difficulties	A lot of difficulties or unable	Yes	Rarely or sometimes (2 times or less/week)	None or mainly sedentary	Having formal schooling
72	Male	Married	With family members/others	Low memory or concentration	Unemployed/ Retired	0	8	No	No	Yes	No	No	No	No	0	0	No or some difficulties	A lot of difficulties or unable	Yes	Rarely or sometimes (2 times or less/week)	None or mainly sedentary	No formal schooling
65	Male	Married	With family members/others	Low memory or concentration	Unemployed/ Retired	7000	10	No	Yes	No	No	No	No	No	0	0	No or some difficulties	A lot of difficulties or unable	Yes	Rarely or sometimes (2 times or less/week)	None or mainly sedentary	No formal schooling
79	Male	Married	With family members/others	Low memory or concentration	Unemployed/ Retired	0	16	No	No	No	No	No	No	No	0	0	A lot of difficulties or unable	A lot of difficulties or unable	Yes	Rarely or sometimes (2 times or less/week)	None or mainly sedentary	No formal schooling
61	Male	Married	With family members/others	No problem	Unemployed/ Retired	1018	10	No	No	No	No	No	No	No	0	0	No or some difficulties	No or some difficulties	Yes	Rarely or sometimes (2 times or less/week)	Regular physical activity (at least 2-4 hours per week)	No formal schooling
64	Female	Widow/Widower	With family members/others	No problem	Unemployed/ Retired	0	4	Yes	No	No	No	No	No	No	0	0	No or some difficulties	No or some difficulties	Yes	Often or almost always (3 or more times per week)	None or mainly sedentary	No formal schooling
63	Male	Married	With family members/others	Low memory or concentration	Unemployed/ Retired	1000	10	Yes	Yes	No	No	No	No	Yes	0	0	A lot of difficulties or unable	A lot of difficulties or unable	No	Often or almost always (3 or more times per week)	None or mainly sedentary	No formal schooling
73	Male	Married	With family members/others	No problem	Day labourer	1600	4	No	No	No	No	No	No	No	0	0	A lot of difficulties or unable	A lot of difficulties or unable	No	Often or almost always (3 or more times per week)	Regular physical activity (at least 2-4 hours per week)	No formal schooling
67	Male	Married	With family members/others	No problem	Unemployed/ Retired	0	6	Yes	No	No	No	No	No	No	0	0	No or some difficulties	No or some difficulties	No	Rarely or sometimes (2 times or less/week)	Regular physical activity (at least 2-4 hours per week)	No formal schooling
61	Male	Married	With family members/others	No problem	Unemployed/ Retired	0	3	No	No	No	No	No	No	No	0	0	No or some difficulties	No or some difficulties	No	Rarely or sometimes (2 times or less/week)	Regular physical activity (at least 2-4 hours per week)	Having formal schooling
61	Female	Widow/Widower	Alone	No problem	Unemployed/ Retired	0	2	No	No	No	No	No	No	No	0	0	A lot of difficulties or unable	No or some difficulties	No	Rarely or sometimes (2 times or less/week)	None or mainly sedentary	No formal schooling
61	Male	Married	With family members/others	No problem	Unemployed/ Retired	0	3	Yes	No	No	No	No	No	No	0	0	A lot of difficulties or unable	A lot of difficulties or unable	Yes	Often or almost always (3 or more times per week)	None or mainly sedentary	No formal schooling
64	Female	Married	With family members/others	Low memory or concentration	Disable	0	7	No	No	No	No	No	No	No	0	0	A lot of difficulties or unable	A lot of difficulties or unable	Yes	Rarely or sometimes (2 times or less/week)	None or mainly sedentary	No formal schooling
64	Female	Married	With family members/others	Low memory or concentration	Disable	0	7	No	No	No	No	No	No	No	0	0	A lot of difficulties or unable	A lot of difficulties or unable	Yes	Rarely or sometimes (2 times or less/week)	None or mainly sedentary	No formal schooling
63	Male	Married	With family members/others	Low memory or concentration	Disable	0	8	No	No	No	No	No	No	No	0	0	A lot of difficulties or unable	A lot of difficulties or unable	Yes	Often or almost always (3 or more times per week)	None or mainly sedentary	No formal schooling
69	Female	Widow/Widower	With family members/others	Low memory or concentration	Disable	0	7	No	No	No	No	No	No	No	0	0	A lot of difficulties or unable	A lot of difficulties or unable	Yes	Often or almost always (3 or more times per week)	None or mainly sedentary	No formal schooling
82	Male	Married	With family members/others	Low memory or concentration	Disable	0	7	No	No	No	No	No	No	No	0	0	A lot of difficulties or unable	A lot of difficulties or unable	No	Rarely or sometimes (2 times or less/week)	None or mainly sedentary	No formal schooling
64	Female	Married	With family members/others	Low memory or concentration	Disable	0	8	No	No	No	No	No	No	No	0	0	A lot of difficulties or unable	A lot of difficulties or unable	Yes	Rarely or sometimes (2 times or less/week)	None or mainly sedentary	No formal schooling
64	Female	Married	With family members/others	Low memory or concentration	Disable	0	8	No	No	No	No	No	No	No	0	0	A lot of difficulties or unable	A lot of difficulties or unable	Yes	Rarely or sometimes (2 times or less/week)	None or mainly sedentary	No formal schooling
78	Male	Married	With family members/others	Low memory or concentration	Disable	0	8	No	No	No	No	No	No	No	0	0	A lot of difficulties or unable	A lot of difficulties or unable	Yes	Often or almost always (3 or more times per week)	None or mainly sedentary	No formal schooling
64	Male	Married	With family members/others	Low memory or concentration	Disable	0	8	No	No	No	No	No	No	No	0	0	A lot of difficulties or unable	A lot of difficulties or unable	Yes	Rarely or sometimes (2 times or less/week)	None or mainly sedentary	No formal schooling
104	Male	Married	With family members/others	Low memory or concentration	Disable	0	8	Yes	No	No	No	No	No	No	0	0	A lot of difficulties or unable	A lot of difficulties or unable	Yes	Often or almost always (3 or more times per week)	None or mainly sedentary	No formal schooling
64	Male	Widow/Widower	With family members/others	Low memory or concentration	Disable	0	8	No	No	No	No	No	No	No	0	0	A lot of difficulties or unable	A lot of difficulties or unable	No	Rarely or sometimes (2 times or less/week)	None or mainly sedentary	No formal schooling
64	Female	Widow/Widower	With family members/others	Low memory or concentration	Disable	0	8	No	No	No	No	No	No	No	0	0	A lot of difficulties or unable	A lot of difficulties or unable	Yes	Often or almost always (3 or more times per week)	None or mainly sedentary	No formal schooling
64	Female	Widow/Widower	With family members/others	Low memory or concentration	Disable	0	8	No	No	No	No	No	No	No	0	0	A lot of difficulties or unable	A lot of difficulties or unable	Yes	Rarely or sometimes (2 times or less/week)	None or mainly sedentary	No formal schooling
61	Female	Widow/Widower	With family members/others	Low memory or concentration	Disable	0	7	No	No	No	No	No	No	No	0	0	A lot of difficulties or unable	A lot of difficulties or unable	Yes	Rarely or sometimes (2 times or less/week)	None or mainly sedentary	No formal schooling
64	Female	Married	With family members/others	Low memory or concentration	Disable	0	7	Yes	No	No	No	No	No	No	0	0	A lot of difficulties or unable	A lot of difficulties or unable	Yes	Rarely or sometimes (2 times or less/week)	None or mainly sedentary	No formal schooling
64	Male	Married	With family members/others	Low memory or concentration	Disable	0	7	No	No	No	No	No	No	No	0	0	A lot of difficulties or unable	A lot of difficulties or unable	Yes	Rarely or sometimes (2 times or less/week)	None or mainly sedentary	No formal schooling
61	Female	Married	With family members/others	Low memory or concentration	Disable	0	8	No	No	No	No	No	No	No	0	0	A lot of difficulties or unable	A lot of difficulties or unable	Yes	Rarely or sometimes (2 times or less/week)	None or mainly sedentary	No formal schooling
61	Male	Married	With family members/others	Low memory or concentration	Disable	0	8	No	No	No	No	No	No	No	0	0	A lot of difficulties or unable	A lot of difficulties or unable	Yes	Rarely or sometimes (2 times or less/week)	None or mainly sedentary	No formal schooling
63	Female	Married	With family members/others	Low memory or concentration	Disable	0	7	No	No	No	No	No	No	No	0	0	A lot of difficulties or unable	A lot of difficulties or unable	Yes	Rarely or sometimes (2 times or less/week)	None or mainly sedentary	No formal schooling
64	Female	Married	With family members/others	Low memory or concentration	Disable	0	8	No	No	No	No	No	No	No	0	0	A lot of difficulties or unable	A lot of difficulties or unable	Yes	Rarely or sometimes (2 times or less/week)	None or mainly sedentary	No formal schooling
69	Male	Married	With family members/others	Low memory or concentration	Disable	0	8	No	No	No	No	No	No	No	0	0	A lot of difficulties or unable	A lot of difficulties or unable	Yes	Rarely or sometimes (2 times or less/week)	None or mainly sedentary	No formal schooling
62	Male	Married	With family members/others	Low memory or concentration	Disable	0	7	No	No	No	No	No	No	No	0	0	A lot of difficulties or unable	A lot of difficulties or unable	Yes	Rarely or sometimes (2 times or less/week)	None or mainly sedentary	No formal schooling
98	Male	Married	With family members/others	Low memory or concentration	Disable	0	7	No	No	No	No	No	No	No	0	0	A lot of difficulties or unable	A lot of difficulties or unable	Yes	Rarely or sometimes (2 times or less/week)	None or mainly sedentary	No formal schooling
79	Male	Married	With family members/others	Low memory or concentration	Disable	0	7	No	No	No	No	No	No	No	0	0	A lot of difficulties or unable	A lot of difficulties or unable	Yes	Rarely or sometimes (2 times or less/week)	None or mainly sedentary	No formal schooling
77	Male	Married	With family members/others	Low memory or concentration	Disable	0	8	No	No	No	No	No	No	No	0	0	A lot of difficulties or unable	A lot of difficulties or unable	Yes	Rarely or sometimes (2 times or less/week)	None or mainly sedentary	No formal schooling
64	Male	Married	With family members/others	Low memory or concentration	Disable	0	8	No	No	No	No	No	No	No	0	0	A lot of difficulties or unable	A lot of difficulties or unable	Yes	Rarely or sometimes (2 times or less/week)	None or mainly sedentary	No formal schooling
64	Male	Married	With family members/others	Low memory or concentration	Disable	0	8	No	No	No	No	No	No	No	0	0	A lot of difficulties or unable	A lot of difficulties or unable	Yes	Rarely or sometimes (2 times or less/week)	None or mainly sedentary	No formal schooling
67	Female	Married	With family members/others	Low memory or concentration	Disable	0	8	No	No	No	No	No	No	No	0	0	A lot of difficulties or unable	A lot of difficulties or unable	Yes	Rarely or sometimes (2 times or less/week)	None or mainly sedentary	No formal schooling
64	Male	Married	With family members/others	Low memory or concentration	Disable	0	8	No	No	No	No	No	No	No	0	0	A lot of difficulties or unable	A lot of difficulties or unable	Yes	Rarely or sometimes (2 times or less/week)	None or mainly sedentary	No formal schooling
64	Male	Married	With family members/others	Low memory or concentration	Disable	0	8	No	No	No	No	No	No	No	0	0	A lot of difficulties or unable	A lot of difficulties or unable	Yes	Rarely or sometimes (2 times or less/week)	None or mainly sedentary	No formal schooling
68	Female	Married	With family members/others	Low memory or concentration	Disable	0	8	Yes	No	No	No	No	No	No	0	0	A lot of difficulties or unable	A lot of difficulties or unable	Yes	Rarely or sometimes (2 times or less/week)	None or mainly sedentary	No formal schooling
79	Male	Married	With family members/others	Low memory or concentration	Disable	0	8	No	No	No	No	No	Dont know	No	0	0	A lot of difficulties or unable	A lot of difficulties or unable	Yes	Rarely or sometimes (2 times or less/week)	None or mainly sedentary	No formal schooling
79	Male	Widow/Widower	With family members/others	Low memory or concentration	Disable	0	8	Yes	No	No	No	No	No	No	0	0	A lot of difficulties or unable	A lot of difficulties or unable	Yes	Rarely or sometimes (2 times or less/week)	None or mainly sedentary	No formal schooling
62	Female	Married	With family members/others	Low memory or concentration	Housewife	4000	5	Yes	Yes	No	No	No	No	No	0	0	No or some difficulties	A lot of difficulties or unable	Yes	Rarely or sometimes (2 times or less/week)	None or mainly sedentary	No formal schooling
73	Female	Married	With family members/others	Low memory or concentration	Housewife	0	2	No	Yes	No	No	No	No	Yes	0	0	A lot of difficulties or unable	A lot of difficulties or unable	Yes	Rarely or sometimes (2 times or less/week)	None or mainly sedentary	No formal schooling
67	Female	Married	With family members/others	Low memory or concentration	Housewife	0	6	No	No	No	No	No	No	No	0	0	A lot of difficulties or unable	A lot of difficulties or unable	Yes	Rarely or sometimes (2 times or less/week)	None or mainly sedentary	No formal schooling
72	Female	Married	Alone	Low memory or concentration	Housewife	0	2	Yes	Yes	Dont know	Dont know	No	No	No	0	0	No or some difficulties	A lot of difficulties or unable	Yes	Rarely or sometimes (2 times or less/week)	None or mainly sedentary	No formal schooling
74	Female	Married	With family members/others	Low memory or concentration	Housewife	4000	10	Yes	Yes	Yes	No	No	No	No	0	0	No or some difficulties	A lot of difficulties or unable	Yes	Rarely or sometimes (2 times or less/week)	None or mainly sedentary	No formal schooling
64	Female	Married	With family members/others	Low memory or concentration	Housewife	4000	3	No	Yes	No	No	No	No	No	0	0	No or some difficulties	No or some difficulties	Yes	Rarely or sometimes (2 times or less/week)	None or mainly sedentary	No formal schooling
60	Male	Married	With family members/others	Low memory or concentration	Disable	0	7	No	Dont know	Dont know	Dont know	Dont know	Dont know	No	-99	-99	A lot of difficulties or unable	A lot of difficulties or unable	No	Rarely or sometimes (2 times or less/week)	None or mainly sedentary	No formal schooling
64	Male	Married	With family members/others	Low memory or concentration	Disable	0	8	Dont know	Dont know	Dont know	Dont know	Dont know	Dont know	No	-99	-99	A lot of difficulties or unable	A lot of difficulties or unable	No	Rarely or sometimes (2 times or less/week)	None or mainly sedentary	No formal schooling
79	Female	Married	With family members/others	Low memory or concentration	Disable	0	8	Dont know	Dont know	Dont know	Dont know	Dont know	Dont know	No	0	-99	A lot of difficulties or unable	A lot of difficulties or unable	No	Rarely or sometimes (2 times or less/week)	None or mainly sedentary	No formal schooling
96	Male	Married	With family members/others	Low memory or concentration	Disable	0	8	No	No	No	No	No	No	Yes	0	0	A lot of difficulties or unable	No or some difficulties	No	Rarely or sometimes (2 times or less/week)	Regular physical activity (at least 2-4 hours per week)	No formal schooling
64	Female	Married	With family members/others	Low memory or concentration	Disable	0	8	Dont know	Dont know	Dont know	Dont know	Dont know	No	No	0	-99	A lot of difficulties or unable	A lot of difficulties or unable	No	Rarely or sometimes (2 times or less/week)	None or mainly sedentary	No formal schooling
60	Female	Widow/Widower	With family members/others	Low memory or concentration	Housewife	0	2	No	No	No	No	No	No	No	0	0	A lot of difficulties or unable	A lot of difficulties or unable	No	Rarely or sometimes (2 times or less/week)	None or mainly sedentary	No formal schooling
74	Female	Married	With family members/others	Low memory or concentration	Housewife	3000	6	No	No	No	No	No	No	Yes	0	0	A lot of difficulties or unable	A lot of difficulties or unable	Yes	Rarely or sometimes (2 times or less/week)	None or mainly sedentary	No formal schooling
61	Male	Married	With family members/others	No problem	Unemployed/ Retired	3500	11	No	Yes	No	No	No	No	No	0	0	No or some difficulties	A lot of difficulties or unable	Yes	Rarely or sometimes (2 times or less/week)	Regular physical activity (at least 2-4 hours per week)	No formal schooling
69	Female	Married	Alone	Low memory or concentration	Housewife	0	3	No	Yes	No	No	No	No	No	0	0	A lot of difficulties or unable	A lot of difficulties or unable	Yes	Rarely or sometimes (2 times or less/week)	None or mainly sedentary	No formal schooling
62	Female	Married	Alone	No problem	Housewife	0	3	No	Yes	No	No	No	No	No	0	0	No or some difficulties	A lot of difficulties or unable	Yes	Rarely or sometimes (2 times or less/week)	Regular physical activity (at least 2-4 hours per week)	No formal schooling
62	Male	Married	With family members/others	Low memory or concentration	Unemployed/ Retired	5000	7	Yes	Yes	No	No	No	No	No	0	0	No or some difficulties	A lot of difficulties or unable	Yes	Rarely or sometimes (2 times or less/week)	None or mainly sedentary	No formal schooling
64	Male	Married	With family members/others	Low memory or concentration	Unemployed/ Retired	0	7	Yes	No	No	No	No	No	No	1	0	No or some difficulties	A lot of difficulties or unable	Yes	Rarely or sometimes (2 times or less/week)	Regular physical activity (at least 2-4 hours per week)	No formal schooling
68	Male	Married	With family members/others	Low memory or concentration	Unemployed/ Retired	4000	9	No	Yes	No	No	No	No	No	0	0	No or some difficulties	A lot of difficulties or unable	Yes	Rarely or sometimes (2 times or less/week)	Regular physical activity (at least 2-4 hours per week)	No formal schooling
62	Male	Married	With family members/others	No problem	Unemployed/ Retired	0	5	Yes	No	No	No	No	No	No	0	0	No or some difficulties	A lot of difficulties or unable	Yes	Rarely or sometimes (2 times or less/week)	None or mainly sedentary	Having formal schooling
62	Male	Married	With family members/others	Low memory or concentration	Unemployed/ Retired	5000	9	Yes	Yes	No	No	No	No	No	0	0	No or some difficulties	A lot of difficulties or unable	Yes	Rarely or sometimes (2 times or less/week)	None or mainly sedentary	No formal schooling
72	Female	Married	With family members/others	Low memory or concentration	Housewife	5000	10	No	Yes	No	No	No	Yes	No	0	0	A lot of difficulties or unable	A lot of difficulties or unable	Yes	Rarely or sometimes (2 times or less/week)	None or mainly sedentary	No formal schooling
66	Female	Married	With family members/others	No problem	Housewife	6000	11	No	No	No	No	No	Yes	Yes	0	0	A lot of difficulties or unable	A lot of difficulties or unable	Yes	Rarely or sometimes (2 times or less/week)	None or mainly sedentary	No formal schooling
65	Male	Married	With family members/others	No problem	Unemployed/ Retired	0	6	No	No	No	No	No	No	No	0	0	A lot of difficulties or unable	A lot of difficulties or unable	Yes	Often or almost always (3 or more times per week)	None or mainly sedentary	No formal schooling
82	Male	Married	With family members/others	No problem	Unemployed/ Retired	0	5	No	No	No	No	No	No	No	0	0	A lot of difficulties or unable	A lot of difficulties or unable	No	Often or almost always (3 or more times per week)	Regular physical activity (at least 2-4 hours per week)	No formal schooling
66	Female	Married	With family members/others	No problem	Housewife	0	6	No	No	No	No	No	No	No	0	0	No or some difficulties	No or some difficulties	No	Rarely or sometimes (2 times or less/week)	None or mainly sedentary	No formal schooling
64	Female	Married	With family members/others	No problem	Housewife	0	5	No	No	No	No	No	Dont know	Dont know	0	0	A lot of difficulties or unable	No or some difficulties	No	Rarely or sometimes (2 times or less/week)	None or mainly sedentary	No formal schooling
64	Male	Married	With family members/others	No problem	Household based work (weaving, handicraft)	6000	5	No	No	No	No	No	No	No	0	0	No or some difficulties	No or some difficulties	Yes	Often or almost always (3 or more times per week)	None or mainly sedentary	No formal schooling
74	Male	Married	With family members/others	Low memory or concentration	Unemployed/ Retired	500	4	No	Yes	No	No	No	No	No	0	0	No or some difficulties	No or some difficulties	No	Often or almost always (3 or more times per week)	None or mainly sedentary	Having formal schooling
68	Female	Married	With family members/others	Low memory or concentration	Unemployed/ Retired	1000	4	No	No	No	No	No	No	No	0	0	A lot of difficulties or unable	A lot of difficulties or unable	No	Often or almost always (3 or more times per week)	None or mainly sedentary	No formal schooling
65	Female	Married	With family members/others	No problem	Unemployed/ Retired	1000	4	Yes	No	Yes	No	No	No	No	0	0	A lot of difficulties or unable	A lot of difficulties or unable	No	Often or almost always (3 or more times per week)	None or mainly sedentary	No formal schooling
64	Female	Married	With family members/others	Low memory or concentration	Unemployed/ Retired	500	4	No	No	No	No	No	No	No	0	0	No or some difficulties	No or some difficulties	No	Often or almost always (3 or more times per week)	None or mainly sedentary	No formal schooling
61	Male	Married	With family members/others	No problem	Unemployed/ Retired	3500	6	Yes	No	No	Dont know	Dont know	No	Dont know	0	0	No or some difficulties	No or some difficulties	No	Often or almost always (3 or more times per week)	Regular physical activity (at least 2-4 hours per week)	No formal schooling
82	Female	Married	With family members/others	No problem	Housewife	8000	10	No	No	No	No	No	No	Dont know	-99	-99	No or some difficulties	No or some difficulties	No	Often or almost always (3 or more times per week)	Regular physical activity (at least 2-4 hours per week)	No formal schooling
64	Female	Married	Alone	Low memory or concentration	Housewife	0	3	No	Yes	No	No	No	No	No	0	0	A lot of difficulties or unable	A lot of difficulties or unable	Yes	Rarely or sometimes (2 times or less/week)	Regular physical activity (at least 2-4 hours per week)	No formal schooling
74	Male	Married	With family members/others	Low memory or concentration	Unemployed/ Retired	0	7	No	No	No	No	No	No	No	0	0	A lot of difficulties or unable	A lot of difficulties or unable	Yes	Rarely or sometimes (2 times or less/week)	None or mainly sedentary	No formal schooling
66	Male	Married	With family members/others	Low memory or concentration	Unemployed/ Retired	0	10	Yes	No	No	No	No	No	No	0	0	No or some difficulties	No or some difficulties	Yes	Rarely or sometimes (2 times or less/week)	Regular physical activity (at least 2-4 hours per week)	No formal schooling
62	Female	Married	Alone	Low memory or concentration	Housewife	0	6	No	Yes	No	No	No	No	No	0	0	A lot of difficulties or unable	A lot of difficulties or unable	Yes	Rarely or sometimes (2 times or less/week)	None or mainly sedentary	No formal schooling
62	Male	Married	With family members/others	Low memory or concentration	Unemployed/ Retired	0	9	Yes	Yes	No	No	No	No	No	0	0	No or some difficulties	A lot of difficulties or unable	Yes	Rarely or sometimes (2 times or less/week)	None or mainly sedentary	Having formal schooling
67	Male	Married	With family members/others	Low memory or concentration	Unemployed/ Retired	4000	8	No	Yes	No	No	No	No	No	0	0	No or some difficulties	A lot of difficulties or unable	Yes	Rarely or sometimes (2 times or less/week)	None or mainly sedentary	No formal schooling
68	Male	Married	With family members/others	Low memory or concentration	Unemployed/ Retired	0	8	No	Yes	Dont know	No	Dont know	No	No	0	0	A lot of difficulties or unable	A lot of difficulties or unable	Yes	Rarely or sometimes (2 times or less/week)	None or mainly sedentary	No formal schooling
61	Male	Married	With family members/others	Low memory or concentration	Unemployed/ Retired	0	11	No	No	No	No	No	No	No	0	0	No or some difficulties	A lot of difficulties or unable	Yes	Rarely or sometimes (2 times or less/week)	None or mainly sedentary	No formal schooling
74	Female	Widow/Widower	With family members/others	Low memory or concentration	Unemployed/ Retired	0	9	Yes	Yes	Yes	Yes	No	No	Yes	0	0	A lot of difficulties or unable	A lot of difficulties or unable	Yes	Often or almost always (3 or more times per week)	None or mainly sedentary	No formal schooling
63	Male	Married	With family members/others	Low memory or concentration	Unemployed/ Retired	0	3	No	No	No	No	No	No	No	0	0	No or some difficulties	No or some difficulties	Yes	Rarely or sometimes (2 times or less/week)	Regular physical activity (at least 2-4 hours per week)	Having formal schooling
61	Male	Widow/Widower	With family members/others	Low memory or concentration	Unemployed/ Retired	0	5	Yes	No	No	No	No	No	No	0	0	A lot of difficulties or unable	A lot of difficulties or unable	Yes	Often or almost always (3 or more times per week)	None or mainly sedentary	No formal schooling
62	Male	Married	With family members/others	No problem	Unemployed/ Retired	0	5	Yes	No	No	No	No	No	No	0	0	No or some difficulties	No or some difficulties	No	Rarely or sometimes (2 times or less/week)	Regular physical activity (at least 2-4 hours per week)	No formal schooling
64	Male	Married	With family members/others	No problem	Unemployed/ Retired	0	4	No	No	No	No	No	No	No	0	0	A lot of difficulties or unable	No or some difficulties	Yes	Rarely or sometimes (2 times or less/week)	Regular physical activity (at least 2-4 hours per week)	No formal schooling
61	Female	Widow/Widower	Alone	Low memory or concentration	Unemployed/ Retired	0	2	Yes	No	No	No	No	No	Yes	0	0	A lot of difficulties or unable	A lot of difficulties or unable	No	Often or almost always (3 or more times per week)	Regular physical activity (at least 2-4 hours per week)	No formal schooling
64	Female	Married	With family members/others	Low memory or concentration	Unemployed/ Retired	0	7	Yes	No	No	No	No	No	No	0	0	A lot of difficulties or unable	A lot of difficulties or unable	No	Rarely or sometimes (2 times or less/week)	Regular physical activity (at least 2-4 hours per week)	No formal schooling
66	Female	Married	With family members/others	Low memory or concentration	Housewife	3000	8	Yes	Yes	No	No	No	No	No	-99	-99	No or some difficulties	A lot of difficulties or unable	Yes	Rarely or sometimes (2 times or less/week)	None or mainly sedentary	No formal schooling
71	Male	Married	With family members/others	Low memory or concentration	Unemployed/ Retired	0	4	Yes	Yes	No	No	No	No	No	0	0	No or some difficulties	A lot of difficulties or unable	Yes	Rarely or sometimes (2 times or less/week)	None or mainly sedentary	No formal schooling
78	Male	Married	With family members/others	Low memory or concentration	Unemployed/ Retired	0	9	No	Yes	Dont know	Dont know	Dont know	Dont know	Dont know	-99	-99	No or some difficulties	A lot of difficulties or unable	Yes	Rarely or sometimes (2 times or less/week)	None or mainly sedentary	No formal schooling
69	Male	Married	With family members/others	Low memory or concentration	Unemployed/ Retired	0	8	No	Yes	Dont know	Dont know	Dont know	Dont know	Dont know	-99	-99	No or some difficulties	A lot of difficulties or unable	Yes	Rarely or sometimes (2 times or less/week)	None or mainly sedentary	No formal schooling
63	Female	Married	With family members/others	Low memory or concentration	Housewife	2500	2	Yes	Yes	No	Dont know	Dont know	Dont know	Dont know	-99	-99	No or some difficulties	A lot of difficulties or unable	Yes	Rarely or sometimes (2 times or less/week)	None or mainly sedentary	No formal schooling
72	Male	Married	Alone	Low memory or concentration	Unemployed/ Retired	0	2	No	No	No	No	No	No	No	0	0	A lot of difficulties or unable	No or some difficulties	No	Rarely or sometimes (2 times or less/week)	Regular physical activity (at least 2-4 hours per week)	No formal schooling
67	Male	Married	With family members/others	Low memory or concentration	Unemployed/ Retired	0	10	No	No	No	No	No	No	Yes	0	0	A lot of difficulties or unable	A lot of difficulties or unable	Yes	Rarely or sometimes (2 times or less/week)	None or mainly sedentary	No formal schooling
78	Female	Widow/Widower	With family members/others	Low memory or concentration	Unemployed/ Retired	0	6	No	No	No	No	No	No	No	0	0	A lot of difficulties or unable	A lot of difficulties or unable	Yes	Often or almost always (3 or more times per week)	None or mainly sedentary	No formal schooling
63	Female	Widow/Widower	With family members/others	Low memory or concentration	Unemployed/ Retired	0	5	Yes	Yes	No	Yes	No	No	No	0	0	A lot of difficulties or unable	A lot of difficulties or unable	No	Often or almost always (3 or more times per week)	None or mainly sedentary	No formal schooling
74	Female	Married	With family members/others	Low memory or concentration	Unemployed/ Retired	0	3	Yes	No	No	No	No	No	Yes	0	0	A lot of difficulties or unable	A lot of difficulties or unable	Yes	Often or almost always (3 or more times per week)	None or mainly sedentary	No formal schooling
76	Male	Married	With family members/others	Low memory or concentration	Unemployed/ Retired	0	3	Yes	Yes	No	No	No	No	No	0	0	A lot of difficulties or unable	A lot of difficulties or unable	Yes	Often or almost always (3 or more times per week)	Regular physical activity (at least 2-4 hours per week)	No formal schooling
84	Female	Married	With family members/others	Low memory or concentration	Disable	0	3	No	Yes	No	No	Dont know	Dont know	No	0	-99	A lot of difficulties or unable	A lot of difficulties or unable	Yes	Rarely or sometimes (2 times or less/week)	None or mainly sedentary	No formal schooling
75	Female	Widow/Widower	With family members/others	No problem	Disable	0	9	Dont know	Dont know	Dont know	Dont know	No	No	Yes	-99	-99	A lot of difficulties or unable	A lot of difficulties or unable	Yes	Rarely or sometimes (2 times or less/week)	None or mainly sedentary	No formal schooling
61	Female	Married	With family members/others	No problem	Disable	0	4	Dont know	Yes	Dont know	No	No	No	No	0	0	No or some difficulties	No or some difficulties	Yes	Rarely or sometimes (2 times or less/week)	None or mainly sedentary	No formal schooling
64	Female	Married	With family members/others	No problem	Unemployed/ Retired	0	4	Dont know	Dont know	Dont know	Dont know	No	No	Yes	0	-99	No or some difficulties	No or some difficulties	Yes	Rarely or sometimes (2 times or less/week)	None or mainly sedentary	No formal schooling
64	Male	Married	With family members/others	Low memory or concentration	Unemployed/ Retired	0	5	Dont know	No	No	No	No	No	No	-99	-99	A lot of difficulties or unable	No or some difficulties	Yes	Rarely or sometimes (2 times or less/week)	None or mainly sedentary	No formal schooling
74	Male	Married	With family members/others	Low memory or concentration	Disable	0	4	Dont know	No	No	No	No	No	Yes	-99	-99	A lot of difficulties or unable	A lot of difficulties or unable	Yes	Rarely or sometimes (2 times or less/week)	None or mainly sedentary	No formal schooling
63	Female	Married	With family members/others	No problem	Housewife	0	6	Dont know	Dont know	No	Yes	Dont know	No	Yes	-99	0	No or some difficulties	No or some difficulties	Yes	Rarely or sometimes (2 times or less/week)	None or mainly sedentary	No formal schooling
63	Male	Married	With family members/others	Low memory or concentration	Unemployed/ Retired	0	4	Yes	No	Dont know	Dont know	Dont know	Dont know	Dont know	-99	-99	No or some difficulties	No or some difficulties	Yes	Rarely or sometimes (2 times or less/week)	Regular physical activity (at least 2-4 hours per week)	No formal schooling
62	Male	Married	With family members/others	Low memory or concentration	Unemployed/ Retired	0	6	Yes	Yes	No	Dont know	Dont know	Dont know	Yes	-99	-99	No or some difficulties	A lot of difficulties or unable	Yes	Rarely or sometimes (2 times or less/week)	Regular physical activity (at least 2-4 hours per week)	No formal schooling
66	Male	Married	With family members/others	Low memory or concentration	Unemployed/ Retired	0	9	No	Yes	Dont know	Dont know	Dont know	Dont know	Dont know	-99	-99	No or some difficulties	A lot of difficulties or unable	Yes	Rarely or sometimes (2 times or less/week)	Regular physical activity (at least 2-4 hours per week)	Having formal schooling
77	Male	Married	With family members/others	Low memory or concentration	Unemployed/ Retired	0	6	Yes	No	No	No	No	Dont know	Yes	0	0	A lot of difficulties or unable	A lot of difficulties or unable	Yes	Rarely or sometimes (2 times or less/week)	None or mainly sedentary	No formal schooling
64	Male	Married	With family members/others	Low memory or concentration	Unemployed/ Retired	0	7	Yes	Yes	No	No	No	No	Yes	-99	-99	A lot of difficulties or unable	A lot of difficulties or unable	Yes	Rarely or sometimes (2 times or less/week)	None or mainly sedentary	No formal schooling
68	Female	Married	Alone	Low memory or concentration	Unemployed/ Retired	0	3	Yes	No	No	No	No	No	Yes	0	0	A lot of difficulties or unable	A lot of difficulties or unable	Yes	Rarely or sometimes (2 times or less/week)	None or mainly sedentary	No formal schooling
67	Female	Married	With family members/others	Low memory or concentration	Housewife	0	3	Yes	No	No	No	No	No	No	0	0	A lot of difficulties or unable	A lot of difficulties or unable	Yes	Rarely or sometimes (2 times or less/week)	None or mainly sedentary	No formal schooling
62	Female	Married	With family members/others	Low memory or concentration	Housewife	0	5	Dont know	Yes	No	No	No	No	Yes	0	-99	No or some difficulties	No or some difficulties	Yes	Rarely or sometimes (2 times or less/week)	None or mainly sedentary	No formal schooling
66	Female	Married	With family members/others	Low memory or concentration	Unemployed/ Retired	0	4	No	No	No	Dont know	Dont know	Dont know	Dont know	-99	0	A lot of difficulties or unable	A lot of difficulties or unable	Yes	Rarely or sometimes (2 times or less/week)	None or mainly sedentary	No formal schooling
64	Male	Married	Alone	Low memory or concentration	Unemployed/ Retired	0	2	No	Yes	No	No	No	No	No	0	0	No or some difficulties	No or some difficulties	Yes	Rarely or sometimes (2 times or less/week)	None or mainly sedentary	No formal schooling
91	Male	Married	With family members/others	Low memory or concentration	Unemployed/ Retired	0	8	Yes	No	Dont know	Dont know	Dont know	No	No	0	0	A lot of difficulties or unable	A lot of difficulties or unable	Yes	Rarely or sometimes (2 times or less/week)	None or mainly sedentary	No formal schooling
61	Female	Married	Alone	Low memory or concentration	Housewife	0	6	Yes	Yes	Dont know	Dont know	Dont know	Dont know	Dont know	-99	-99	No or some difficulties	A lot of difficulties or unable	Yes	Rarely or sometimes (2 times or less/week)	None or mainly sedentary	No formal schooling
61	Male	Married	With family members/others	Low memory or concentration	Unemployed/ Retired	0	8	Yes	Yes	No	No	Dont know	Dont know	Dont know	-99	-99	A lot of difficulties or unable	A lot of difficulties or unable	Yes	Rarely or sometimes (2 times or less/week)	None or mainly sedentary	No formal schooling
70	Male	Married	With family members/others	Low memory or concentration	Unemployed/ Retired	0	13	No	Yes	No	No	No	Dont know	Dont know	-99	-99	No or some difficulties	A lot of difficulties or unable	Yes	Rarely or sometimes (2 times or less/week)	None or mainly sedentary	No formal schooling
72	Female	Married	With family members/others	Low memory or concentration	Housewife	0	7	Yes	Yes	No	Dont know	Dont know	Dont know	Dont know	-99	-99	A lot of difficulties or unable	A lot of difficulties or unable	Yes	Rarely or sometimes (2 times or less/week)	None or mainly sedentary	No formal schooling
62	Male	Married	With family members/others	Low memory or concentration	Unemployed/ Retired	0	5	Yes	No	No	No	No	Dont know	Yes	-99	-99	No or some difficulties	A lot of difficulties or unable	Yes	Rarely or sometimes (2 times or less/week)	None or mainly sedentary	No formal schooling
62	Male	Married	With family members/others	No problem	Unemployed/ Retired	0	7	No	Yes	Yes	No	No	No	No	0	0	A lot of difficulties or unable	No or some difficulties	No	Rarely or sometimes (2 times or less/week)	Regular physical activity (at least 2-4 hours per week)	Having formal schooling
61	Female	Married	With family members/others	Low memory or concentration	Unemployed/ Retired	0	4	Yes	Yes	Yes	No	No	No	Yes	0	0	A lot of difficulties or unable	No or some difficulties	No	Often or almost always (3 or more times per week)	None or mainly sedentary	No formal schooling
65	Female	Married	With family members/others	Low memory or concentration	Unemployed/ Retired	0	3	Yes	Yes	No	No	No	No	No	0	0	A lot of difficulties or unable	A lot of difficulties or unable	No	Rarely or sometimes (2 times or less/week)	Regular physical activity (at least 2-4 hours per week)	No formal schooling
61	Male	Widow/Widower	With family members/others	No problem	Unemployed/ Retired	0	8	No	No	No	No	No	No	No	0	0	A lot of difficulties or unable	A lot of difficulties or unable	No	Rarely or sometimes (2 times or less/week)	Regular physical activity (at least 2-4 hours per week)	No formal schooling
64	Male	Widow/Widower	With family members/others	No problem	Unemployed/ Retired	0	5	No	No	No	No	No	No	No	0	0	A lot of difficulties or unable	No or some difficulties	No	Rarely or sometimes (2 times or less/week)	Regular physical activity (at least 2-4 hours per week)	No formal schooling
80	Female	Widow/Widower	With family members/others	Low memory or concentration	Disable	0	3	Dont know	Yes	No	No	No	Dont know	Dont know	-99	-99	A lot of difficulties or unable	A lot of difficulties or unable	Yes	Rarely or sometimes (2 times or less/week)	None or mainly sedentary	No formal schooling
62	Male	Married	With family members/others	Low memory or concentration	Disable	1000	8	No	No	No	No	No	No	Yes	0	0	No or some difficulties	No or some difficulties	Yes	Often or almost always (3 or more times per week)	None or mainly sedentary	No formal schooling
63	Female	Widow/Widower	With family members/others	Low memory or concentration	Disable	0	5	No	Yes	No	No	No	No	No	0	0	No or some difficulties	No or some difficulties	Yes	Often or almost always (3 or more times per week)	Regular physical activity (at least 2-4 hours per week)	No formal schooling
69	Female	Widow/Widower	With family members/others	No problem	Housewife	2000	7	No	No	No	No	No	Yes	No	0	0	No or some difficulties	No or some difficulties	Yes	Often or almost always (3 or more times per week)	Regular physical activity (at least 2-4 hours per week)	No formal schooling
72	Male	Widow/Widower	With family members/others	Low memory or concentration	Disable	1000	8	No	No	No	No	No	No	Yes	0	0	A lot of difficulties or unable	A lot of difficulties or unable	Yes	Often or almost always (3 or more times per week)	None or mainly sedentary	No formal schooling
72	Male	Married	With family members/others	Low memory or concentration	Unemployed/ Retired	0	4	Yes	No	No	No	No	No	No	0	0	No or some difficulties	A lot of difficulties or unable	Yes	Rarely or sometimes (2 times or less/week)	None or mainly sedentary	No formal schooling
61	Female	Married	With family members/others	Low memory or concentration	Housewife	0	2	Yes	Yes	Yes	No	No	No	Yes	-99	-99	A lot of difficulties or unable	A lot of difficulties or unable	Yes	Rarely or sometimes (2 times or less/week)	None or mainly sedentary	No formal schooling
66	Female	Widow/Widower	With family members/others	Low memory or concentration	Disable	0	5	No	No	No	No	No	No	Yes	0	0	No or some difficulties	No or some difficulties	Yes	Often or almost always (3 or more times per week)	Regular physical activity (at least 2-4 hours per week)	No formal schooling
63	Female	Married	With family members/others	Low memory or concentration	Disable	1000	7	No	No	No	No	No	No	No	0	0	No or some difficulties	No or some difficulties	Yes	Rarely or sometimes (2 times or less/week)	None or mainly sedentary	No formal schooling
74	Male	Widow/Widower	With family members/others	Low memory or concentration	Disable	0	5	No	No	No	No	No	Yes	Yes	0	0	A lot of difficulties or unable	A lot of difficulties or unable	Yes	Often or almost always (3 or more times per week)	None or mainly sedentary	No formal schooling
63	Male	Widow/Widower	With family members/others	Low memory or concentration	Disable	2000	4	No	No	No	No	No	Yes	No	0	0	No or some difficulties	No or some difficulties	Yes	Rarely or sometimes (2 times or less/week)	None or mainly sedentary	No formal schooling
66	Male	Married	With family members/others	Low memory or concentration	Disable	0	4	No	Yes	No	No	No	No	No	0	0	No or some difficulties	No or some difficulties	Yes	Rarely or sometimes (2 times or less/week)	None or mainly sedentary	No formal schooling
